# Supplementary material for: Sample Sequence Analysis Uncovers Recurrent Horizontal Transfers of Transposable Elements among Grasses
Source: Mol Biol Evol. 2021 May 8;38(9):3664–75. doi: 10.1093/molbev/msab133 (PMC8382918; doi:10.1093/molbev/msab133)
Supplement: msab133_Supplementary_Data [file msab133_supplementary_data.zip]

Archive with 7 entries (7 files):
- Additional_File_1_GyDB_Copia.hmm.txt
- Additional_File_2_GyDB_Gypsy.hmm.txt
- Additional_File_3_Maize_TE_database.txt
- Additional_File_4_L1_RTclass1_result.html
- Additional_File_5_TE_activity_calculator.zip
- Supplementary_Figures.pdf
- Supplementary_Tables.pdf
