# Supplementary material for: Sample Sequence Analysis Uncovers Recurrent Horizontal Transfers of Transposable Elements among Grasses
Source: Mol Biol Evol. 2021 May 8;38(9):3664–75. doi: 10.1093/molbev/msab133 (PMC8382918; doi:10.1093/molbev/msab133)
Supplement: msab133_Supplementary_Data [file msab133_supplementary_data.zip › Additional_File_1_GyDB_Copia.hmm.txt]

HMMER3/f [3.1b1 | May 2013]
NAME  GyDB_copia_hmm_manual_correction.sto
LENG  142
ALPH  amino
RF    no
MM    no
CONS  yes
CS    no
MAP   yes
DATE  Fri May 16 16:13:46 2014
NSEQ  56
EFFN  1.876465
CKSUM 1295362362
STATS LOCAL MSV      -10.0417  0.71033
STATS LOCAL VITERBI  -10.8997  0.71033
STATS LOCAL FORWARD   -4.3685  0.71033
HMM          A        C        D        E        F        G        H        I        K        L        M        N        P        Q        R        S        T        V        W        Y   
            m->m     m->i     m->d     i->m     i->i     d->m     d->d
  COMPO   2.50672  4.19169  2.90336  2.73551  3.24006  2.94111  3.70449  2.85960  2.62343  2.42283  3.56257  3.18053  3.56008  3.00692  3.02119  2.70736  2.87639  2.58115  4.46869  3.17498
          2.68618  4.42225  2.77519  2.73123  3.46354  2.40513  3.72494  3.29354  2.67741  2.69355  4.24690  2.90347  2.73739  3.18146  2.89801  2.37887  2.77519  2.98518  4.58477  3.61503
          0.01535  4.58028  5.30263  0.61958  0.77255  0.00000        *
      1   3.58643  5.63714  4.06720  3.29966  5.21688  4.10774  3.95239  4.52153  0.62695  3.87602  4.77088  3.64350  4.45849  3.08344  1.99098  3.56470  3.71359  4.20813  5.83052  4.74082      1 K - - -
          2.68618  4.42225  2.77519  2.73123  3.46354  2.40513  3.72494  3.29354  2.67741  2.69355  4.24690  2.90347  2.73739  3.18146  2.89801  2.37887  2.77519  2.98518  4.58477  3.61503
          0.01535  4.58028  5.30263  0.61958  0.77255  0.48576  0.95510
      2   0.68404  3.02623  4.43986  4.10594  4.64010  3.08557  4.86919  4.03203  4.02639  3.76282  4.58882  3.91035  4.05359  4.24314  4.21686  2.03767  3.02588  3.45923  6.03643  4.89768      2 A - - -
          2.68618  4.42225  2.77519  2.73123  3.46354  2.40513  3.72494  3.29354  2.67741  2.69355  4.24690  2.90347  2.73739  3.18146  2.89801  2.37887  2.77519  2.98518  4.58477  3.61503
          0.01535  4.58028  5.30263  0.61958  0.77255  0.48576  0.95510
      3   3.57158  5.57834  4.02777  3.31106  4.94673  4.09558  3.63325  4.44170  2.13410  3.81552  4.72595  3.64687  4.46051  2.94844  0.63401  3.56454  3.70956  4.14222  5.74469  4.58282      3 R - - -
          2.68618  4.42225  2.77519  2.73123  3.46354  2.40513  3.72494  3.29354  2.67741  2.69355  4.24690  2.90347  2.73739  3.18146  2.89801  2.37887  2.77519  2.98518  4.58477  3.61503
          0.01535  4.58028  5.30263  0.61958  0.77255  0.48576  0.95510
      4   3.05068  3.42912  4.88111  4.28395  2.85339  4.24211  4.54483  2.17757  4.10848  0.92743  3.18924  4.35587  4.55194  4.21887  4.15258  3.55991  3.27854  2.40555  4.97568  3.42185      4 l - - -
          2.68618  4.42225  2.77519  2.73123  3.46354  2.40513  3.72494  3.29354  2.67741  2.69355  4.24690  2.90347  2.73739  3.18146  2.89801  2.37887  2.77519  2.98518  4.58477  3.61503
          0.01535  4.58028  5.30263  0.61958  0.77255  0.48576  0.95510
      5   2.52339  3.70288  4.58631  4.12155  3.87376  3.80527  4.72666  2.48931  3.98920  2.78746  3.81161  3.62916  4.39132  4.23687  4.15774  3.21165  3.18992  0.76973  5.47375  4.27781      5 v - - -
          2.68618  4.42225  2.77519  2.73123  3.46354  2.40513  3.72494  3.29354  2.67741  2.69355  4.24690  2.90347  2.73739  3.18146  2.89801  2.37887  2.77519  2.98518  4.58477  3.61503
          0.01535  4.58028  5.30263  0.61958  0.77255  0.48576  0.95510
      6   1.42189  3.77851  4.18051  3.60162  3.14829  3.52359  4.17669  2.50037  3.49119  2.44000  3.17467  3.82140  4.21974  3.72071  3.68966  3.12677  2.80864  1.95403  4.88834  3.69370      6 a - - -
          2.68618  4.42225  2.77519  2.73123  3.46354  2.40513  3.72494  3.29354  2.67741  2.69355  4.24690  2.90347  2.73739  3.18146  2.89801  2.37887  2.77519  2.98518  4.58477  3.61503
          0.01535  4.58028  5.30263  0.61958  0.77255  0.48576  0.95510
      7   2.82555  4.09624  2.95070  2.53696  4.59990  3.58616  3.25149  4.05053  1.64537  3.53224  4.29768  3.06330  3.97125  2.33560  1.90420  2.79744  3.04585  3.64506  5.65548  4.29807      7 k - - -
          2.68618  4.42225  2.77519  2.73123  3.46354  2.40513  3.72494  3.29354  2.67741  2.69355  4.24690  2.90347  2.73739  3.18146  2.89801  2.37887  2.77519  2.98518  4.58477  3.61503
          0.01535  4.58028  5.30263  0.61958  0.77255  0.48576  0.95510
      8   3.76279  5.41228  4.56991  4.57530  5.60117  0.16606  5.58997  5.43050  4.84452  4.96361  5.98295  4.73769  4.81455  5.11402  4.94955  3.96202  4.29258  4.82346  6.45512  5.74468      8 G - - -
          2.68618  4.42225  2.77519  2.73123  3.46354  2.40513  3.72494  3.29354  2.67741  2.69355  4.24690  2.90347  2.73739  3.18146  2.89801  2.37887  2.77519  2.98518  4.58477  3.61503
          0.01535  4.58028  5.30263  0.61958  0.77255  0.48576  0.95510
      9   2.75090  3.97869  2.64767  3.03565  1.88649  3.45874  3.94753  2.99163  3.00261  2.69672  3.59229  3.21928  4.09876  3.30187  3.36029  2.81784  2.98523  2.76486  4.98038  2.37381      9 f - - -
          2.68618  4.42225  2.77519  2.73123  3.46354  2.40513  3.72494  3.29354  2.67741  2.69355  4.24690  2.90347  2.73739  3.18146  2.89801  2.37887  2.77519  2.98518  4.58477  3.61503
          0.01535  4.58028  5.30263  0.61958  0.77255  0.48576  0.95510
     10   2.59483  4.80981  3.01570  2.06165  4.43036  3.40722  3.70537  3.56831  2.24689  3.22542  3.76622  2.81564  3.90594  2.61706  2.56241  2.23266  2.48341  3.35416  5.58532  4.20127     10 e - - -
          2.68618  4.42225  2.77519  2.73123  3.46354  2.40513  3.72494  3.29354  2.67741  2.69355  4.24690  2.90347  2.73739  3.18146  2.89801  2.37887  2.77519  2.98518  4.58477  3.61503
          0.01535  4.58028  5.30263  0.61958  0.77255  0.48576  0.95510
     11   3.26772  5.64169  2.79151  2.08952  4.97404  3.67016  4.04165  4.47055  2.73441  3.94386  4.81039  3.17180  4.21923  0.86927  3.10626  3.19792  3.52329  4.08889  6.04413  4.67806     11 q - - -
          2.68618  4.42225  2.77519  2.73123  3.46354  2.40513  3.72494  3.29354  2.67741  2.69355  4.24690  2.90347  2.73739  3.18146  2.89801  2.37887  2.77519  2.98518  4.58477  3.61503
          0.10757  4.58028  2.38883  0.61958  0.77255  0.48576  0.95510
     12   2.60262  4.66899  3.30459  2.69126  3.85302  3.60327  3.81375  2.24800  2.08987  2.58411  3.75776  3.21211  3.98675  2.78500  2.53473  2.82752  2.82150  2.66148  5.20986  3.93348     12 k - - -
          2.68618  4.42225  2.77519  2.73123  3.46354  2.40513  3.72494  3.29354  2.67741  2.69355  4.24690  2.90347  2.73739  3.18146  2.89801  2.37887  2.77519  2.98518  4.58477  3.61503
          0.01682  4.48953  5.21187  0.61958  0.77255  0.40268  1.10420
     13   2.48790  5.13847  3.00989  2.09530  4.07523  3.51151  2.98558  3.90621  2.34029  3.32305  3.99012  2.62593  2.80171  2.63253  2.93941  2.44539  2.95379  3.50877  5.59423  3.21753     13 e - - -
          2.68618  4.42225  2.77519  2.73123  3.46354  2.40513  3.72494  3.29354  2.67741  2.69355  4.24690  2.90347  2.73739  3.18146  2.89801  2.37887  2.77519  2.98518  4.58477  3.61503
          0.02913  4.58028  3.99225  0.61958  0.77255  0.48576  0.95510
     14   2.65659  4.88094  3.14786  2.61032  4.13977  1.67518  3.79260  3.12147  2.50287  3.16514  3.98718  2.96761  3.21685  2.71664  3.04909  2.77830  2.79439  3.12392  5.42012  4.09738     14 g - - -
          2.68618  4.42225  2.77519  2.73123  3.46354  2.40513  3.72494  3.29354  2.67741  2.69355  4.24690  2.90347  2.73739  3.18146  2.89801  2.37887  2.77519  2.98518  4.58477  3.61503
          0.01556  4.56671  5.28906  0.61958  0.77255  0.51044  0.91687
     15   2.67356  4.67628  2.86149  2.60296  3.85583  3.29925  3.31198  2.53919  2.72203  2.53055  3.76527  3.06548  3.99769  2.87528  3.07865  2.68728  2.94954  1.99635  5.22288  3.94142     15 v - - -
          2.68618  4.42225  2.77519  2.73123  3.46354  2.40513  3.72494  3.29354  2.67741  2.69355  4.24690  2.90347  2.73739  3.18146  2.89801  2.37887  2.77519  2.98518  4.58477  3.61503
          0.01556  4.56671  5.28906  0.61958  0.77255  0.51044  0.91687
     16   3.01181  5.56609  1.21727  2.12772  4.87435  3.29686  3.34213  4.37767  2.77565  3.85830  4.64356  2.47931  4.03723  3.02838  3.32093  2.93194  2.59735  3.94217  6.00514  4.54330     16 d - - -
          2.68618  4.42225  2.77519  2.73123  3.46354  2.40513  3.72494  3.29354  2.67741  2.69355  4.24690  2.90347  2.73739  3.18146  2.89801  2.37887  2.77519  2.98518  4.58477  3.61503
          0.01556  4.56671  5.28906  0.61958  0.77255  0.47064  0.97978
     17   3.30278  4.70144  4.60411  4.10922  1.87442  4.28817  3.93360  3.17823  3.95103  2.11200  3.81526  3.72342  4.63149  4.09325  3.51306  3.59885  3.52927  3.01224  4.22414  1.09019     17 y - - -
          2.68618  4.42225  2.77519  2.73123  3.46354  2.40513  3.72494  3.29354  2.67741  2.69355  4.24690  2.90347  2.73739  3.18146  2.89801  2.37887  2.77519  2.98518  4.58477  3.61503
          0.01535  4.58028  5.30263  0.61958  0.77255  0.48576  0.95510
     18   2.72213  5.13873  2.10437  2.24330  3.84477  3.43977  3.56456  3.74332  2.45379  3.17164  4.18941  2.73313  3.90372  2.55282  2.77949  2.39112  2.63804  3.50913  4.54971  3.76238     18 d - - -
          2.68618  4.42225  2.77519  2.73123  3.46354  2.40513  3.72494  3.29354  2.67741  2.69355  4.24690  2.90347  2.73739  3.18146  2.89801  2.37887  2.77519  2.98518  4.58477  3.61503
          0.03676  4.58028  3.65568  0.61958  0.77255  0.48576  0.95510
     19   2.77929  5.28963  2.43194  1.48398  4.62573  3.49752  3.72445  4.11180  2.17399  3.59026  4.33695  2.87259  3.59351  2.71551  2.88251  2.60888  2.79018  3.67628  5.72324  4.30657     19 e - - -
          2.68618  4.42225  2.77519  2.73123  3.46354  2.40513  3.72494  3.29354  2.67741  2.69355  4.24690  2.90347  2.73739  3.18146  2.89801  2.37887  2.77519  2.98518  4.58477  3.61503
          0.03058  4.55920  3.92990  0.61958  0.77255  0.52370  0.89728
     20   2.71233  4.91009  2.56812  2.49708  3.77820  3.41038  3.57249  3.18091  2.55151  3.16990  3.98311  2.97773  3.93349  2.90025  3.01521  2.20952  1.89468  3.05507  5.41517  4.08044     20 t - - -
          2.68618  4.42225  2.77519  2.73123  3.46354  2.40513  3.72494  3.29354  2.67741  2.69355  4.24690  2.90347  2.73739  3.18146  2.89801  2.37887  2.77519  2.98518  4.58477  3.61503
          0.10722  4.54453  2.39639  0.61958  0.77255  0.48787  0.95175
     21   2.63944  4.16348  4.31706  3.72988  1.76608  3.84294  4.09407  2.60607  3.31383  2.28640  3.03812  3.86722  4.20862  3.77515  3.71452  2.95040  2.95795  2.32199  3.84279  2.30249     21 f - - -
          2.68618  4.42225  2.77519  2.73123  3.46354  2.40513  3.72494  3.29354  2.67741  2.69355  4.24690  2.90347  2.73739  3.18146  2.89801  2.37887  2.77519  2.98518  4.58477  3.61503
          0.01701  4.47811  5.20046  0.61958  0.77255  0.42843  1.05420
     22   1.91306  4.65581  3.35983  2.81439  3.90884  3.58541  3.89870  2.97038  2.70039  2.95888  3.81959  3.27205  4.01208  2.93116  3.19414  1.62480  2.96787  2.72184  5.27751  4.00272     22 s - - -
          2.68618  4.42225  2.77519  2.73123  3.46354  2.40513  3.72494  3.29354  2.67741  2.69355  4.24690  2.90347  2.73739  3.18146  2.89801  2.37887  2.77519  2.98518  4.58477  3.61503
          0.01557  4.56592  5.28827  0.61958  0.77255  0.51184  0.91477
     23   2.18141  4.50300  3.86337  3.58610  4.77069  3.27212  4.64950  4.18911  3.64507  3.87180  4.68062  3.69220  0.87614  3.92098  3.94726  2.12299  2.77275  3.58404  6.10017  4.90643     23 p - - -
          2.68618  4.42225  2.77519  2.73123  3.46354  2.40513  3.72494  3.29354  2.67741  2.69355  4.24690  2.90347  2.73739  3.18146  2.89801  2.37887  2.77519  2.98518  4.58477  3.61503
          0.01557  4.56592  5.28827  0.61958  0.77255  0.51184  0.91477
     24   2.73691  4.35440  3.86851  3.30848  3.52816  3.75076  4.10294  2.67712  3.23207  2.58557  3.27028  3.04321  4.15931  3.51558  3.52386  2.73213  2.28475  1.36434  5.01453  3.80031     24 v - - -
          2.68618  4.42225  2.77519  2.73123  3.46354  2.40513  3.72494  3.29354  2.67741  2.69355  4.24690  2.90347  2.73739  3.18146  2.89801  2.37887  2.77519  2.98518  4.58477  3.61503
          0.01557  4.56592  5.28827  0.61958  0.77255  0.51184  0.91477
     25   1.75685  3.02975  3.83363  3.07308  3.44666  3.74348  4.03615  2.68997  3.19015  2.52892  3.12982  3.59270  3.23949  3.46263  3.47957  2.86613  2.58117  2.18638  4.92527  3.71304     25 a - - -
          2.68618  4.42225  2.77519  2.73123  3.46354  2.40513  3.72494  3.29354  2.67741  2.69355  4.24690  2.90347  2.73739  3.18146  2.89801  2.37887  2.77519  2.98518  4.58477  3.61503
          0.02730  4.56592  4.10242  0.61958  0.77255  0.46979  0.98118
     26   2.40531  5.07165  3.05037  2.49351  4.36264  3.37672  3.72075  3.80572  2.17931  3.24799  4.13467  2.47671  3.91944  2.84219  2.20599  2.28351  2.88939  2.76295  5.54483  4.17818     26 k - - -
          2.68618  4.42225  2.77519  2.73123  3.46354  2.40513  3.72494  3.29354  2.67741  2.69355  4.24690  2.90347  2.73739  3.18146  2.89801  2.37887  2.77519  2.98518  4.58477  3.61503
          0.01552  4.56890  5.29125  0.61958  0.77255  0.50652  0.92278
     27   2.54849  4.61081  2.83786  2.59484  3.42996  3.63256  3.14465  2.70023  2.64552  2.31915  3.07318  3.27071  3.78960  2.94669  3.19076  2.56665  2.86463  2.90167  3.60851  3.73457     27 l - - -
          2.68618  4.42225  2.77519  2.73123  3.46354  2.40513  3.72494  3.29354  2.67741  2.69355  4.24690  2.90347  2.73739  3.18146  2.89801  2.37887  2.77519  2.98518  4.58477  3.61503
          0.01552  4.56890  5.29125  0.61958  0.77255  0.50652  0.92278
     28   2.52606  5.16543  2.42880  1.96251  4.05717  3.50313  3.17728  3.53335  2.44287  3.45913  4.21375  2.78224  3.60477  2.80153  2.93109  2.50693  2.28054  3.54143  5.61487  4.22047     28 e - - -
          2.68618  4.42225  2.77519  2.73123  3.46354  2.40513  3.72494  3.29354  2.67741  2.69355  4.24690  2.90347  2.73739  3.18146  2.89801  2.37887  2.77519  2.98518  4.58477  3.61503
          0.01552  4.56890  5.29125  0.61958  0.77255  0.50652  0.92278
     29   2.50389  4.31025  3.42789  2.86734  3.74404  3.40826  3.57905  3.11796  2.83595  2.52234  3.68160  3.31496  4.03082  3.15889  3.23239  2.00977  1.86037  2.86891  5.14782  3.37447     29 t - - -
          2.68618  4.42225  2.77519  2.73123  3.46354  2.40513  3.72494  3.29354  2.67741  2.69355  4.24690  2.90347  2.73739  3.18146  2.89801  2.37887  2.77519  2.98518  4.58477  3.61503
          0.01552  4.56890  5.29125  0.61958  0.77255  0.50652  0.92278
     30   2.46286  3.83441  4.52722  3.92648  2.82082  3.89948  4.22958  1.70352  3.75253  1.93193  3.26433  3.62174  4.26362  3.91992  3.82780  3.02160  2.83335  1.87048  4.78120  3.59975     30 i - - -
          2.68618  4.42225  2.77519  2.73123  3.46354  2.40513  3.72494  3.29354  2.67741  2.69355  4.24690  2.90347  2.73739  3.18146  2.89801  2.37887  2.77519  2.98518  4.58477  3.61503
          0.02425  4.56890  4.29832  0.61958  0.77255  0.50652  0.92278
     31   2.88180  5.04557  3.31502  2.71674  4.31882  3.67355  3.30872  3.42478  2.34749  2.84026  4.12015  2.85918  4.05100  2.93911  1.31376  2.91257  2.92094  3.40314  5.48995  4.20201     31 r - - -
          2.68618  4.42225  2.77519  2.73123  3.46354  2.40513  3.72494  3.29354  2.67741  2.69355  4.24690  2.90347  2.73739  3.18146  2.89801  2.37887  2.77519  2.98518  4.58477  3.61503
          0.03054  4.56031  3.93101  0.61958  0.77255  0.49660  0.93802
     32   2.55304  4.18597  4.59465  3.99346  3.07609  3.95920  4.28790  1.87212  3.81808  1.55706  2.67836  4.06443  4.31331  3.97498  3.88573  3.26628  2.57526  2.14699  4.81799  3.34721     32 l - - -
          2.68618  4.42225  2.77519  2.73123  3.46354  2.40513  3.72494  3.29354  2.67741  2.69355  4.24690  2.90347  2.73739  3.18146  2.89801  2.37887  2.77519  2.98518  4.58477  3.61503
          0.01575  4.55437  5.27672  0.61958  0.77255  0.53207  0.88524
     33   2.56263  4.21772  4.07830  3.49520  3.13542  3.04888  4.09456  2.28638  3.17533  1.63266  3.01265  3.74086  4.16964  3.62544  3.14283  3.07871  2.55654  2.32028  4.82676  3.63034     33 l - - -
          2.68618  4.42225  2.77519  2.73123  3.46354  2.40513  3.72494  3.29354  2.67741  2.69355  4.24690  2.90347  2.73739  3.18146  2.89801  2.37887  2.77519  2.98518  4.58477  3.61503
          0.01575  4.55437  5.27672  0.61958  0.77255  0.53207  0.88524
     34   2.64965  4.18952  4.60133  4.00053  2.74018  3.96490  4.29497  1.97568  3.82506  1.42476  2.83410  4.07104  4.31883  3.98194  3.89247  2.91751  2.91721  2.14326  4.82413  3.65117     34 l - - -
          2.68618  4.42225  2.77519  2.73123  3.46354  2.40513  3.72494  3.29354  2.67741  2.69355  4.24690  2.90347  2.73739  3.18146  2.89801  2.37887  2.77519  2.98518  4.58477  3.61503
          0.01575  4.55437  5.27672  0.61958  0.77255  0.53207  0.88524
     35   1.78047  4.50636  3.48827  2.92546  3.40491  3.22796  3.91348  3.03191  2.82455  2.31402  3.61571  3.35720  4.04423  3.02925  3.26958  2.30939  2.73091  2.53576  5.08822  3.84029     35 a - - -
          2.68618  4.42239  2.77533  2.73137  3.46367  2.40514  3.72508  3.29343  2.67729  2.69328  4.24703  2.90360  2.73753  3.18160  2.89814  2.37889  2.77515  2.98494  4.58490  3.61435
          0.33385  1.27751  5.27672  0.65235  0.73567  0.53207  0.88524
     36   2.58263  4.15878  4.46159  3.86309  2.99529  3.89066  3.46362  1.82851  3.70049  1.62633  2.90685  3.96688  4.25254  3.87592  3.79627  3.19170  2.62952  2.18411  4.78115  3.60129     42 l - - -
          2.68618  4.42225  2.77519  2.73123  3.46354  2.40513  3.72494  3.29354  2.67741  2.69355  4.24690  2.90347  2.73739  3.18146  2.89801  2.37887  2.77519  2.98518  4.58477  3.61503
          0.01575  4.55437  5.27672  0.61958  0.77255  0.49002  0.94833
     37   1.57785  3.13745  3.98132  3.26241  3.36961  3.47965  4.07314  2.71754  3.31186  2.35473  3.04699  3.68440  3.85771  3.56279  3.55561  2.83928  2.85355  2.23655  4.24857  3.66086     43 a - - -
          2.68618  4.42225  2.77519  2.73123  3.46354  2.40513  3.72494  3.29354  2.67741  2.69355  4.24690  2.90347  2.73739  3.18146  2.89801  2.37887  2.77519  2.98518  4.58477  3.61503
          0.01552  4.56890  5.29125  0.61958  0.77255  0.50652  0.92278
     38   1.81000  3.50234  4.02597  3.44564  3.35674  3.79517  3.82575  2.40729  3.34766  2.03562  3.35872  3.71376  4.16792  2.86934  3.57898  3.07187  2.85361  2.08235  4.85526  3.65551     44 a - - -
          2.68618  4.42225  2.77519  2.73123  3.46354  2.40513  3.72494  3.29354  2.67741  2.69355  4.24690  2.90347  2.73739  3.18146  2.89801  2.37887  2.77519  2.98518  4.58477  3.61503
          0.01552  4.56890  5.29125  0.61958  0.77255  0.50652  0.92278
     39   2.62819  4.58007  2.70518  2.20445  4.28393  3.28537  3.36210  3.38700  2.26674  3.33759  4.21985  2.71252  3.89405  2.39055  2.73149  2.31464  2.71605  3.21497  5.61971  4.22295     45 e - - -
          2.68618  4.42225  2.77519  2.73123  3.46354  2.40513  3.72494  3.29354  2.67741  2.69355  4.24690  2.90347  2.73739  3.18146  2.89801  2.37887  2.77519  2.98518  4.58477  3.61503
          0.06910  4.56890  2.87537  0.61958  0.77255  0.50652  0.92278
     40   2.70118  4.90995  2.83095  2.48250  3.49188  3.53090  3.30529  3.41083  2.33567  2.60281  3.23893  2.62295  3.92079  2.63002  2.78953  2.66358  2.80832  3.24294  5.41097  3.12114     46 k - - -
          2.68618  4.42225  2.77519  2.73123  3.46354  2.40513  3.72494  3.29354  2.67741  2.69355  4.24690  2.90347  2.73739  3.18146  2.89801  2.37887  2.77519  2.98518  4.58477  3.61503
          0.03599  4.51617  3.71241  0.61958  0.77255  0.45236  1.01095
     41   2.75446  5.26462  2.21044  2.25958  4.60423  2.48911  3.54928  4.09003  2.07576  3.56667  4.30936  2.39392  3.90384  2.63559  2.77173  2.71255  2.87520  3.65284  5.69726  4.28318     47 k - - -
          2.68618  4.42225  2.77519  2.73123  3.46354  2.40513  3.72494  3.29354  2.67741  2.69355  4.24690  2.90347  2.73739  3.18146  2.89801  2.37887  2.77519  2.98518  4.58477  3.61503
          0.01581  4.55060  5.27295  0.61958  0.77255  0.51265  0.91356
     42   2.80777  4.20951  4.55096  3.95444  2.97649  3.95268  4.22911  2.30641  3.54835  1.59115  2.94959  4.03432  4.30664  3.94015  3.85957  3.25700  3.03845  2.43305  1.98895  3.14240     48 l - - -
          2.68618  4.42225  2.77519  2.73123  3.46354  2.40513  3.72494  3.29354  2.67741  2.69355  4.24690  2.90347  2.73739  3.18146  2.89801  2.37887  2.77519  2.98518  4.58477  3.61503
          0.01567  4.55953  5.28188  0.61958  0.77255  0.48959  0.94902
     43   2.71889  3.87581  2.97415  2.21848  3.94447  3.53044  3.35364  3.07465  2.06670  3.28540  4.07683  2.97612  3.63389  2.57670  2.91810  2.44908  2.65846  3.05120  5.49748  3.59901     49 k - - -
          2.68618  4.42225  2.77519  2.73123  3.46354  2.40513  3.72494  3.29354  2.67741  2.69355  4.24690  2.90347  2.73739  3.18146  2.89801  2.37887  2.77519  2.98518  4.58477  3.61503
          0.01549  4.57102  5.29337  0.61958  0.77255  0.50270  0.92860
     44   2.48658  3.83580  4.44912  3.28909  3.23562  3.86646  4.18764  1.98128  3.68407  1.72112  2.97396  3.94650  4.23207  3.85981  3.77659  2.88486  2.95590  1.89434  4.28758  3.57736     50 l - - -
          2.68618  4.42225  2.77519  2.73123  3.46354  2.40513  3.72494  3.29354  2.67741  2.69355  4.24690  2.90347  2.73739  3.18146  2.89801  2.37887  2.77519  2.98518  4.58477  3.61503
          0.01549  4.57102  5.29337  0.61958  0.77255  0.50270  0.92860
     45   2.71945  5.09847  2.86038  2.27657  3.95413  3.51507  2.28617  3.61274  2.27762  3.38170  4.15290  2.85014  3.90714  2.57376  2.66708  2.70900  2.70627  3.32739  4.54711  3.35815     51 e - - -
          2.68618  4.42225  2.77519  2.73123  3.46354  2.40513  3.72494  3.29354  2.67741  2.69355  4.24690  2.90347  2.73739  3.18146  2.89801  2.37887  2.77519  2.98518  4.58477  3.61503
          0.01549  4.57102  5.29337  0.61958  0.77255  0.50270  0.92860
     46   2.65886  4.84351  3.18256  2.62701  4.06650  3.57406  2.79709  2.99120  2.60220  3.09706  3.92760  3.13311  3.96605  1.78860  3.04674  2.40622  2.83084  2.74090  5.36585  4.05136     52 q - - -
          2.68618  4.42225  2.77519  2.73123  3.46354  2.40513  3.72494  3.29354  2.67741  2.69355  4.24690  2.90347  2.73739  3.18146  2.89801  2.37887  2.77519  2.98518  4.58477  3.61503
          0.01549  4.57102  5.29337  0.61958  0.77255  0.50270  0.92860
     47   2.83093  4.34890  4.79465  3.85093  3.05301  4.17510  4.50799  1.86686  4.02907  1.44448  1.97060  4.28264  4.49852  4.16388  4.09070  3.48998  3.21047  2.11273  4.98625  3.83736     53 l - - -
          2.68618  4.42225  2.77519  2.73123  3.46354  2.40513  3.72494  3.29354  2.67741  2.69355  4.24690  2.90347  2.73739  3.18146  2.89801  2.37887  2.77519  2.98518  4.58477  3.61503
          0.01549  4.57102  5.29337  0.61958  0.77255  0.50270  0.92860
     48   3.41869  5.94777  0.55551  2.47499  5.38483  3.29123  4.27067  5.01255  3.45122  4.49687  5.41109  2.87523  4.25186  3.47025  4.12682  3.29042  3.77094  4.51822  6.58731  5.03434     54 D - - -
          2.68618  4.42225  2.77519  2.73123  3.46354  2.40513  3.72494  3.29354  2.67741  2.69355  4.24690  2.90347  2.73739  3.18146  2.89801  2.37887  2.77519  2.98518  4.58477  3.61503
          0.01549  4.57102  5.29337  0.61958  0.77255  0.50270  0.92860
     49   3.13219  4.58442  5.27139  4.74287  2.86238  4.73116  5.23240  1.39092  4.62937  2.37891  3.61506  4.86068  5.00902  4.81767  4.73998  4.10116  3.56526  0.93752  5.65013  4.45238     55 v - - -
          2.68618  4.42225  2.77519  2.73123  3.46354  2.40513  3.72494  3.29354  2.67741  2.69355  4.24690  2.90347  2.73739  3.18146  2.89801  2.37887  2.77519  2.98518  4.58477  3.61503
          0.01549  4.57102  5.29337  0.61958  0.77255  0.50270  0.92860
     50   2.62591  4.71931  3.01620  2.09152  4.43564  3.51460  3.70836  3.89182  1.64354  3.41795  4.18399  2.87324  3.70930  2.78790  2.93493  2.33500  2.89878  2.95391  5.58817  4.20633     56 k - - -
          2.68618  4.42225  2.77519  2.73123  3.46354  2.40513  3.72494  3.29354  2.67741  2.69355  4.24690  2.90347  2.73739  3.18146  2.89801  2.37887  2.77519  2.98518  4.58477  3.61503
          0.01549  4.57102  5.29337  0.61958  0.77255  0.50270  0.92860
     51   2.47401  4.49835  3.20635  2.65000  4.04322  3.27891  3.52078  3.44476  2.63719  2.92884  3.63077  2.71903  3.96542  2.98104  3.08437  1.95294  1.99035  3.14370  5.35481  4.04515     57 s - - -
          2.68618  4.42225  2.77519  2.73123  3.46354  2.40513  3.72494  3.29354  2.67741  2.69355  4.24690  2.90347  2.73739  3.18146  2.89801  2.37887  2.77519  2.98518  4.58477  3.61503
          0.01549  4.57102  5.29337  0.61958  0.77255  0.50270  0.92860
     52   0.45851  4.51283  4.21320  4.06681  4.81562  3.32733  4.98926  3.98058  4.08248  3.86141  4.79918  3.95253  4.14478  4.35064  4.26203  2.83464  3.01064  3.47229  6.23463  5.08164     58 A - - -
          2.68618  4.42225  2.77519  2.73123  3.46354  2.40513  3.72494  3.29354  2.67741  2.69355  4.24690  2.90347  2.73739  3.18146  2.89801  2.37887  2.77519  2.98518  4.58477  3.61503
          0.01549  4.57102  5.29337  0.61958  0.77255  0.50270  0.92860
     53   4.54883  5.53254  5.41374  5.30942  0.76741  5.07848  3.79141  4.11623  5.10007  3.29217  4.65410  4.64758  5.34369  4.80425  4.93654  4.48851  4.75036  4.07625  3.87174  1.11919     59 f - - -
          2.68618  4.42225  2.77519  2.73123  3.46354  2.40513  3.72494  3.29354  2.67741  2.69355  4.24690  2.90347  2.73739  3.18146  2.89801  2.37887  2.77519  2.98518  4.58477  3.61503
          0.01549  4.57102  5.29337  0.61958  0.77255  0.50270  0.92860
     54   3.39125  4.81640  4.96878  4.47425  3.47339  4.50315  5.05259  2.46892  4.27200  0.62881  3.28777  4.65823  4.86002  4.48234  4.40348  3.89660  2.99833  2.35789  5.48448  4.38274     60 L - - -
          2.68618  4.42225  2.77519  2.73123  3.46354  2.40513  3.72494  3.29354  2.67741  2.69355  4.24690  2.90347  2.73739  3.18146  2.89801  2.37887  2.77519  2.98518  4.58477  3.61503
          0.01549  4.57102  5.29337  0.61958  0.77255  0.50270  0.92860
     55   2.79862  5.17862  2.98311  2.38980  4.41596  3.54477  2.49418  3.92920  2.49348  3.45603  4.23770  2.02852  3.95557  2.20768  2.95359  2.78002  3.03002  3.54751  5.59456  2.75301     61 n - - -
          2.68618  4.42225  2.77519  2.73123  3.46354  2.40513  3.72494  3.29354  2.67741  2.69355  4.24690  2.90347  2.73739  3.18146  2.89801  2.37887  2.77519  2.98518  4.58477  3.61503
          0.01549  4.57102  5.29337  0.61958  0.77255  0.50270  0.92860
     56   1.47373  4.71053  3.32776  2.94131  4.58506  1.28597  4.28175  4.00791  3.03289  3.64784  4.47128  3.41008  4.04869  3.49527  3.59023  2.60430  3.10496  3.53665  5.88547  4.61113     62 g - - -
          2.68618  4.42225  2.77519  2.73123  3.46354  2.40513  3.72494  3.29354  2.67741  2.69355  4.24690  2.90347  2.73739  3.18146  2.89801  2.37887  2.77519  2.98518  4.58477  3.61503
          0.01549  4.57102  5.29337  0.61958  0.77255  0.50270  0.92860
     57   2.66026  5.18432  2.24674  1.93622  4.19036  3.50030  3.68964  3.75266  2.21685  3.48148  3.56520  2.97535  3.13019  2.61361  2.86151  2.56002  2.89609  3.56477  5.62842  3.76912     63 e - - -
          2.68628  4.42235  2.77520  2.73128  3.46363  2.40522  3.72504  3.29316  2.67750  2.69323  4.24699  2.90336  2.73749  3.18119  2.89790  2.37896  2.77520  2.98528  4.58487  3.61513
          0.29387  1.38788  5.29337  0.45895  0.99953  0.50270  0.92860
     58   2.60729  4.35775  3.74970  3.00655  3.48217  3.73661  3.64666  2.43061  2.83223  1.50936  3.25752  3.53753  4.11284  3.39503  3.19888  2.65447  2.95244  2.62377  4.94959  3.45898     68 l - - -
          2.68618  4.42225  2.77519  2.73123  3.46354  2.40513  3.72494  3.29354  2.67741  2.69355  4.24690  2.90347  2.73739  3.18146  2.89801  2.37887  2.77519  2.98518  4.58477  3.61503
          0.09267  4.57102  2.54897  0.61958  0.77255  0.50270  0.92860
     59   2.69248  5.23231  2.12430  1.77870  4.56322  3.47544  3.69340  4.04425  2.26622  3.20376  4.27984  2.78455  3.88956  2.69846  2.94559  2.35689  2.97393  3.46895  5.67080  4.25982     69 e - - -
          2.68618  4.42225  2.77519  2.73123  3.46354  2.40513  3.72494  3.29354  2.67741  2.69355  4.24690  2.90347  2.73739  3.18146  2.89801  2.37887  2.77519  2.98518  4.58477  3.61503
          0.01672  4.49507  5.21742  0.61958  0.77255  0.42928  1.05262
     60   2.72449  4.11643  2.86706  1.58333  4.46863  3.50956  3.57420  3.93185  2.23726  3.32007  3.86511  2.86346  3.90218  2.80618  2.38395  2.70262  2.95525  3.33391  5.60473  4.21561     70 e - - -
          2.68618  4.42225  2.77519  2.73123  3.46354  2.40513  3.72494  3.29354  2.67741  2.69355  4.24690  2.90347  2.73739  3.18146  2.89801  2.37887  2.77519  2.98518  4.58477  3.61503
          0.01549  4.57102  5.29337  0.61958  0.77255  0.50270  0.92860
     61   2.76912  5.26639  2.52684  1.48515  4.59921  3.41829  3.72204  4.08182  2.28252  3.56699  4.31488  2.73619  3.35643  2.82640  2.97811  2.62500  2.70410  3.44042  5.70514  4.29217     71 e - - -
          2.68618  4.42225  2.77519  2.73123  3.46354  2.40513  3.72494  3.29354  2.67741  2.69355  4.24690  2.90347  2.73739  3.18146  2.89801  2.37887  2.77519  2.98518  4.58477  3.61503
          0.01549  4.57102  5.29337  0.61958  0.77255  0.50270  0.92860
     62   3.21045  4.50922  5.10509  4.55134  3.67196  4.55792  5.00008  1.17992  4.42089  2.03487  2.98445  4.66823  4.85293  4.60234  4.52456  3.90503  2.71295  1.40120  5.46458  4.28905     72 i - - -
          2.68618  4.42225  2.77519  2.73123  3.46354  2.40513  3.72494  3.29354  2.67741  2.69355  4.24690  2.90347  2.73739  3.18146  2.89801  2.37887  2.77519  2.98518  4.58477  3.61503
          0.01549  4.57102  5.29337  0.61958  0.77255  0.50270  0.92860
     63   4.54160  5.53853  5.37857  5.26482  1.60061  5.06473  3.79431  4.12420  5.06096  3.30304  4.66639  4.63771  5.33664  4.79068  4.91708  4.47834  4.74660  4.08197  3.87726  0.52999     73 Y - - -
          2.68618  4.42225  2.77519  2.73123  3.46354  2.40513  3.72494  3.29354  2.67741  2.69355  4.24690  2.90347  2.73739  3.18146  2.89801  2.37887  2.77519  2.98518  4.58477  3.61503
          0.01549  4.57102  5.29337  0.61958  0.77255  0.50270  0.92860
     64   3.40809  4.67430  5.34137  4.79064  3.59285  4.79756  5.23462  1.44868  4.66339  1.91067  1.68226  4.92310  5.02662  4.77835  4.73549  4.16141  3.64471  1.44035  5.56342  4.44822     74 v - - -
          2.68618  4.42225  2.77519  2.73123  3.46354  2.40513  3.72494  3.29354  2.67741  2.69355  4.24690  2.90347  2.73739  3.18146  2.89801  2.37887  2.77519  2.98518  4.58477  3.61503
          0.03711  4.57102  3.64642  0.61958  0.77255  0.50270  0.92860
     65   2.66078  4.57149  2.94075  1.96787  4.01471  3.49743  3.68609  3.95707  1.94346  3.46098  4.21329  2.84721  3.89023  2.67159  2.26548  2.48529  2.90312  3.34712  5.61254  4.07996     75 k - - -
          2.68618  4.42225  2.77519  2.73123  3.46354  2.40513  3.72494  3.29354  2.67741  2.69355  4.24690  2.90347  2.73739  3.18146  2.89801  2.37887  2.77519  2.98518  4.58477  3.61503
          0.01583  4.54974  5.27208  0.61958  0.77255  0.54002  0.87404
     66   2.63811  3.76960  3.58114  3.01371  3.57496  3.68797  3.94103  2.63464  2.96684  2.38691  3.54022  3.27973  2.54828  2.04596  3.32216  2.93219  2.85081  2.50865  4.16653  3.78341     76 q - - -
          2.68618  4.42225  2.77519  2.73123  3.46354  2.40513  3.72494  3.29354  2.67741  2.69355  4.24690  2.90347  2.73739  3.18146  2.89801  2.37887  2.77519  2.98518  4.58477  3.61503
          0.01583  4.54974  5.27208  0.61958  0.77255  0.54002  0.87404
     67   2.64401  4.69963  3.77973  3.56535  4.44273  3.48922  4.61546  3.77879  3.52542  3.11781  4.51989  3.77054  0.67263  3.92657  3.78623  2.99139  3.27567  3.42155  5.89051  4.61972     77 P - - -
          2.68618  4.42225  2.77519  2.73123  3.46354  2.40513  3.72494  3.29354  2.67741  2.69355  4.24690  2.90347  2.73739  3.18146  2.89801  2.37887  2.77519  2.98518  4.58477  3.61503
          0.04911  4.54974  3.28724  0.61958  0.77255  0.47906  0.96592
     68   2.57752  5.19616  2.76753  2.03167  4.52251  3.49341  3.69350  3.99578  2.10577  3.49309  4.00762  2.96780  2.17630  2.66324  2.92803  2.51303  2.90699  3.57717  5.63967  4.23902     78 e - - -
          2.68618  4.42225  2.77519  2.73123  3.46354  2.40513  3.72494  3.29354  2.67741  2.69355  4.24690  2.90347  2.73739  3.18146  2.89801  2.37887  2.77519  2.98518  4.58477  3.61503
          0.01600  4.53897  5.26132  0.61958  0.77255  0.55809  0.84934
     69   2.69227  4.63435  2.87809  2.20548  4.41421  1.61397  2.97426  3.86053  2.55960  3.41413  4.20281  2.87426  3.94174  2.90072  3.04067  2.64359  3.01407  3.48648  5.60987  4.23640     79 g - - -
          2.68618  4.42225  2.77519  2.73123  3.46354  2.40513  3.72494  3.29354  2.67741  2.69355  4.24690  2.90347  2.73739  3.18146  2.89801  2.37887  2.77519  2.98518  4.58477  3.61503
          0.01600  4.53897  5.26132  0.61958  0.77255  0.55809  0.84934
     70   2.57258  4.14348  4.38813  3.79189  1.75768  3.85167  4.16326  2.57066  3.63605  2.10954  2.71101  3.91154  3.76761  3.81988  3.74617  2.97683  2.95003  2.14001  4.74918  2.90578     80 f - - -
          2.68618  4.42225  2.77519  2.73123  3.46354  2.40513  3.72494  3.29354  2.67741  2.69355  4.24690  2.90347  2.73739  3.18146  2.89801  2.37887  2.77519  2.98518  4.58477  3.61503
          0.01600  4.53897  5.26132  0.61958  0.77255  0.46811  0.98399
     71   2.61708  5.14950  2.77416  1.98894  4.46233  2.96586  3.69673  3.46274  2.33261  3.18278  3.88491  2.67394  3.61112  2.60289  2.93217  2.44162  2.74770  2.98136  5.60199  4.21135     81 e - - -
          2.68618  4.42225  2.77519  2.73123  3.46354  2.40513  3.72494  3.29354  2.67741  2.69355  4.24690  2.90347  2.73739  3.18146  2.89801  2.37887  2.77519  2.98518  4.58477  3.61503
          0.07030  4.57102  2.85526  0.61958  0.77255  0.50270  0.92860
     72   2.60275  5.03340  2.50110  2.26293  4.31113  3.06171  3.61409  3.10594  2.16523  3.04815  3.87800  2.95221  3.89819  2.74258  2.94903  2.52481  2.82407  2.66083  5.50863  4.14245     82 k - - -
          2.68618  4.42225  2.77519  2.73123  3.46354  2.40513  3.72494  3.29354  2.67741  2.69355  4.24690  2.90347  2.73739  3.18146  2.89801  2.37887  2.77519  2.98518  4.58477  3.61503
          0.16682  4.51708  1.94681  0.61958  0.77255  0.59328  0.80411
     73   2.55016  5.05380  2.71239  2.33133  4.35355  2.91892  3.64445  3.55782  2.14490  2.80313  3.85884  2.79500  3.37188  2.66120  2.70682  2.46843  2.82995  3.32786  5.51456  4.13292     83 k - - -
          2.68618  4.42225  2.77519  2.73123  3.46354  2.40513  3.72494  3.29354  2.67741  2.69355  4.24690  2.90347  2.73739  3.18146  2.89801  2.37887  2.77519  2.98518  4.58477  3.61503
          0.13301  4.36924  2.19033  0.61958  0.77255  0.54340  0.86934
     74   2.58788  5.12831  2.82143  2.17058  4.44788  2.48939  3.51766  3.91694  2.18559  3.32121  4.17783  2.79208  3.84636  2.60858  2.88444  2.27480  2.61649  3.50560  5.57620  4.17938     84 e - - -
          2.68628  4.42205  2.77505  2.73133  3.46353  2.40500  3.72469  3.29309  2.67738  2.69371  4.24710  2.90339  2.73759  3.18166  2.89815  2.37900  2.77469  2.98533  4.58497  3.61523
          0.49912  1.22759  2.30322  1.08024  0.41478  0.77913  0.61397
     75   2.64612  5.09815  2.50667  2.29870  4.04261  3.23247  3.06754  3.88765  2.10507  3.30839  4.14652  2.67899  3.66213  2.68171  2.85276  2.15902  2.87809  3.47545  5.54536  4.14832     91 k - - -
          2.68618  4.42225  2.77519  2.73123  3.46354  2.40513  3.72494  3.29354  2.67741  2.69355  4.24690  2.90347  2.73739  3.18146  2.89801  2.37887  2.77519  2.98518  4.58477  3.61503
          0.03282  4.27845  3.99426  0.61958  0.77255  0.62409  0.76733
     76   2.61311  5.21060  2.40924  1.76017  4.54020  3.32955  3.67303  4.02078  2.15127  3.51055  4.26281  2.91183  2.90308  2.78006  2.93574  2.47726  2.95745  3.47282  5.65283  4.24057     92 e - - -
          2.68618  4.42225  2.77519  2.73123  3.46354  2.40513  3.72494  3.29354  2.67741  2.69355  4.24690  2.90347  2.73739  3.18146  2.89801  2.37887  2.77519  2.98518  4.58477  3.61503
          0.11054  4.39096  2.38312  0.61958  0.77255  0.36314  1.18904
     77   2.70531  4.74257  2.31718  2.19891  4.52376  2.59932  3.39841  4.00239  2.37079  3.49068  4.23498  2.25103  3.87216  2.71751  2.76506  2.58571  2.81152  3.57493  5.62979  4.04310     93 e - - -
          2.68618  4.42225  2.77519  2.73123  3.46354  2.40513  3.72494  3.29354  2.67741  2.69355  4.24690  2.90347  2.73739  3.18146  2.89801  2.37887  2.77519  2.98518  4.58477  3.61503
          0.01670  4.49626  5.21861  0.61958  0.77255  0.62496  0.76633
     78   2.58089  4.87473  3.04838  2.55406  4.10697  3.53348  2.84770  3.51981  1.96934  2.88113  3.67577  3.00879  3.92269  2.76137  2.86970  2.66519  2.85098  2.65268  5.38096  3.08428     94 k - - -
          2.68618  4.42225  2.77519  2.73123  3.46354  2.40513  3.72494  3.29354  2.67741  2.69355  4.24690  2.90347  2.73739  3.18146  2.89801  2.37887  2.77519  2.98518  4.58477  3.61503
          0.01670  4.49626  5.21861  0.61958  0.77255  0.43022  1.05086
     79   2.61449  2.99567  3.87585  3.75681  3.29511  3.67605  4.19702  2.48029  3.61594  2.03192  3.30491  3.91044  4.24287  3.81640  3.75416  3.17100  2.97902  1.34191  4.81995  3.35726     95 v - - -
          2.68618  4.42225  2.77519  2.73123  3.46354  2.40513  3.72494  3.29354  2.67741  2.69355  4.24690  2.90347  2.73739  3.18146  2.89801  2.37887  2.77519  2.98518  4.58477  3.61503
          0.01549  4.57102  5.29337  0.61958  0.77255  0.50270  0.92860
     80   2.61699  2.56559  4.63360  4.02279  2.99497  3.89329  4.22161  2.20471  3.82103  1.80218  2.91718  4.03571  4.25579  3.96175  3.84973  3.20239  2.96145  2.26782  2.77306  2.88975     96 l - - -
          2.68618  4.42225  2.77519  2.73123  3.46354  2.40513  3.72494  3.29354  2.67741  2.69355  4.24690  2.90347  2.73739  3.18146  2.89801  2.37887  2.77519  2.98518  4.58477  3.61503
          0.01549  4.57102  5.29337  0.61958  0.77255  0.50270  0.92860
     81   2.93566  5.28788  3.27099  2.44178  4.65816  3.67778  3.57134  4.07771  1.49585  2.78220  4.34144  3.16107  4.05139  2.58524  1.84177  2.91334  3.14208  3.48895  5.65901  4.35250     97 k - - -
          2.68618  4.42225  2.77519  2.73123  3.46354  2.40513  3.72494  3.29354  2.67741  2.69355  4.24690  2.90347  2.73739  3.18146  2.89801  2.37887  2.77519  2.98518  4.58477  3.61503
          0.01549  4.57102  5.29337  0.61958  0.77255  0.50270  0.92860
     82   3.85639  5.10400  5.61209  5.07398  3.36185  5.19148  5.53368  2.26988  4.89466  0.49717  3.12413  5.31202  5.27791  4.89572  4.92581  4.60183  4.07985  2.40816  5.59667  4.58068     98 L - - -
          2.68618  4.42225  2.77519  2.73123  3.46354  2.40513  3.72494  3.29354  2.67741  2.69355  4.24690  2.90347  2.73739  3.18146  2.89801  2.37887  2.77519  2.98518  4.58477  3.61503
          0.01549  4.57102  5.29337  0.61958  0.77255  0.50270  0.92860
     83   2.73340  5.17777  2.92590  2.41735  4.50103  3.51360  3.52446  3.65631  1.83371  3.05118  4.22548  2.21948  3.90584  2.62173  2.60503  2.70780  2.52672  3.55692  5.62072  4.23060     99 k - - -
          2.68618  4.42225  2.77519  2.73123  3.46354  2.40513  3.72494  3.29354  2.67741  2.69355  4.24690  2.90347  2.73739  3.18146  2.89801  2.37887  2.77519  2.98518  4.58477  3.61503
          0.01549  4.57102  5.29337  0.61958  0.77255  0.50270  0.92860
     84   2.75041  5.19794  3.21441  2.62272  4.53414  3.15829  3.75435  3.95663  1.23449  3.31272  3.86433  3.13110  4.01712  2.74525  2.35792  2.86299  2.97629  3.58752  5.61060  4.29015    100 k - - -
          2.68618  4.42225  2.77519  2.73123  3.46354  2.40513  3.72494  3.29354  2.67741  2.69355  4.24690  2.90347  2.73739  3.18146  2.89801  2.37887  2.77519  2.98518  4.58477  3.61503
          0.01549  4.57102  5.29337  0.61958  0.77255  0.50270  0.92860
     85   1.62905  2.86321  3.75541  3.23483  4.00803  3.45780  4.20115  3.38039  3.19408  3.08457  3.94967  2.98595  4.04005  3.49322  3.54666  1.65273  2.63042  2.67665  5.41499  4.18530    101 a - - -
          2.68618  4.42225  2.77519  2.73123  3.46354  2.40513  3.72494  3.29354  2.67741  2.69355  4.24690  2.90347  2.73739  3.18146  2.89801  2.37887  2.77519  2.98518  4.58477  3.61503
          0.01549  4.57102  5.29337  0.61958  0.77255  0.50270  0.92860
     86   3.27165  4.59429  5.12562  4.53594  3.33402  4.52369  4.85672  1.92370  4.37529  0.99268  2.72743  4.64193  4.77950  4.45354  4.41411  3.85592  3.49684  1.83402  5.21521  3.57692    102 l - - -
          2.68618  4.42225  2.77519  2.73123  3.46354  2.40513  3.72494  3.29354  2.67741  2.69355  4.24690  2.90347  2.73739  3.18146  2.89801  2.37887  2.77519  2.98518  4.58477  3.61503
          0.01549  4.57102  5.29337  0.61958  0.77255  0.50270  0.92860
     87   3.79782  5.19581  4.66326  4.37245  2.29749  4.51478  3.86503  3.81429  4.24837  3.22319  4.41903  4.28392  4.92331  4.34862  4.36223  3.11787  4.07249  3.66634  4.05615  0.54742    103 Y - - -
          2.68618  4.42225  2.77519  2.73123  3.46354  2.40513  3.72494  3.29354  2.67741  2.69355  4.24690  2.90347  2.73739  3.18146  2.89801  2.37887  2.77519  2.98518  4.58477  3.61503
          0.01549  4.57102  5.29337  0.61958  0.77255  0.50270  0.92860
     88   3.74655  5.39824  4.55227  4.55636  5.58470  0.16920  5.57318  5.41049  4.82471  4.94569  5.96409  4.72002  4.80062  5.09490  4.93196  3.94537  4.27589  4.80504  6.44222  5.72753    104 G - - -
          2.68618  4.42225  2.77519  2.73123  3.46354  2.40513  3.72494  3.29354  2.67741  2.69355  4.24690  2.90347  2.73739  3.18146  2.89801  2.37887  2.77519  2.98518  4.58477  3.61503
          0.01549  4.57102  5.29337  0.61958  0.77255  0.50270  0.92860
     89   2.75734  4.60795  3.15466  2.61900  3.76624  3.65771  3.90713  3.13317  2.83651  1.33676  3.43474  3.08721  4.05407  3.01630  3.22534  2.91299  2.85427  2.89042  5.17028  3.91097    105 l - - -
          2.68618  4.42225  2.77519  2.73123  3.46354  2.40513  3.72494  3.29354  2.67741  2.69355  4.24690  2.90347  2.73739  3.18146  2.89801  2.37887  2.77519  2.98518  4.58477  3.61503
          0.01549  4.57102  5.29337  0.61958  0.77255  0.50270  0.92860
     90   2.46870  4.42671  2.89695  2.57215  4.24934  3.55489  3.76441  3.65675  1.40631  3.25455  4.06200  3.08964  3.95324  2.90622  2.87849  2.76866  2.97794  2.66197  5.48209  4.14472    106 k - - -
          2.68618  4.42225  2.77519  2.73123  3.46354  2.40513  3.72494  3.29354  2.67741  2.69355  4.24690  2.90347  2.73739  3.18146  2.89801  2.37887  2.77519  2.98518  4.58477  3.61503
          0.01549  4.57102  5.29337  0.61958  0.77255  0.50270  0.92860
     91   2.86047  5.30122  2.25263  2.39828  4.61689  3.53385  3.79038  4.08283  2.55075  3.59084  4.36755  3.01084  3.97882  1.34499  2.85896  2.82236  3.09869  3.25842  5.74617  4.34846    107 q - - -
          2.68620  4.42227  2.77522  2.73126  3.46356  2.40515  3.72497  3.29356  2.67743  2.69357  4.24631  2.90333  2.73742  3.18149  2.89803  2.37889  2.77508  2.98521  4.58479  3.61506
          0.04894  3.15269  5.29337  0.81914  0.58127  0.50270  0.92860
     92   1.05635  4.50334  3.76710  3.27664  4.05957  3.47191  4.25092  3.36353  3.22097  2.98013  3.32043  3.56468  4.06909  3.53997  3.56186  1.97715  3.01629  3.04616  5.47830  4.24396    111 a - - -
          2.68618  4.42225  2.77519  2.73123  3.46354  2.40513  3.72494  3.29354  2.67741  2.69355  4.24690  2.90347  2.73739  3.18146  2.89801  2.37887  2.77519  2.98518  4.58477  3.61503
          0.01549  4.57102  5.29337  0.61958  0.77255  0.50270  0.92860
     93   2.15828  4.78738  3.26532  2.84794  4.51949  1.83135  4.07288  3.95930  2.91567  3.55809  4.35733  3.27734  1.85492  2.87750  3.35439  2.30982  3.03634  3.50787  5.77252  4.46001    112 g - - -
          2.68618  4.42225  2.77519  2.73123  3.46354  2.40513  3.72494  3.29354  2.67741  2.69355  4.24690  2.90347  2.73739  3.18146  2.89801  2.37887  2.77519  2.98518  4.58477  3.61503
          0.01549  4.57102  5.29337  0.61958  0.77255  0.50270  0.92860
     94   2.43866  4.86538  3.26563  2.68957  4.08785  3.62289  3.80037  3.48225  2.31606  2.57815  3.46945  3.02398  4.00592  2.97371  1.60580  2.84461  3.00542  3.18905  5.36823  3.71178    113 r - - -
          2.68618  4.42225  2.77519  2.73123  3.46354  2.40513  3.72494  3.29354  2.67741  2.69355  4.24690  2.90347  2.73739  3.18146  2.89801  2.37887  2.77519  2.98518  4.58477  3.61503
          0.01549  4.57102  5.29337  0.61958  0.77255  0.50270  0.92860
     95   2.13271  4.02684  3.13022  2.32586  4.13611  3.55426  3.25076  3.55015  2.56397  3.01724  3.42456  2.61701  3.94376  2.50652  2.77497  2.69133  2.95028  2.71678  5.40871  3.70032    114 a - - -
          2.68618  4.42225  2.77519  2.73123  3.46354  2.40513  3.72494  3.29354  2.67741  2.69355  4.24690  2.90347  2.73739  3.18146  2.89801  2.37887  2.77519  2.98518  4.58477  3.61503
          0.01549  4.57102  5.29337  0.61958  0.77255  0.50270  0.92860
     96   4.24287  5.38432  5.15914  4.89356  2.06233  4.89941  3.03732  4.00819  4.68354  3.29662  4.55699  4.50148  5.18465  4.59193  4.66446  4.26659  4.44871  3.90474  0.71746  1.96465    115 w - - -
          2.68618  4.42225  2.77519  2.73123  3.46354  2.40513  3.72494  3.29354  2.67741  2.69355  4.24690  2.90347  2.73739  3.18146  2.89801  2.37887  2.77519  2.98518  4.58477  3.61503
          0.02298  4.57102  4.39271  0.61958  0.77255  0.50270  0.92860
     97   2.52019  3.75481  3.56582  3.00603  3.18782  3.43674  3.80488  2.98262  2.96274  2.68895  3.58033  2.33910  4.07683  3.17534  3.32323  2.93871  2.96289  2.75389  5.01408  1.84250    116 y - - -
          2.68618  4.42225  2.77519  2.73123  3.46354  2.40513  3.72494  3.29354  2.67741  2.69355  4.24690  2.90347  2.73739  3.18146  2.89801  2.37887  2.77519  2.98518  4.58477  3.61503
          0.01561  4.56365  5.28600  0.61958  0.77255  0.49419  0.94177
     98   2.48740  5.17878  2.69932  2.09351  4.50259  3.38765  3.32279  2.86377  2.09594  3.22466  4.09715  2.77000  3.89477  2.47096  2.92334  2.51237  2.91203  3.55796  5.62428  4.22656    117 e - - -
          2.68619  4.42226  2.77520  2.73124  3.46355  2.40504  3.72495  3.29355  2.67741  2.69356  4.24690  2.90347  2.73740  3.18147  2.89801  2.37887  2.77520  2.98519  4.58478  3.61504
          0.06041  3.15269  4.14253  0.43808  1.03641  0.50270  0.92860
     99   2.72055  4.27417  3.11175  2.45315  4.18204  3.54708  2.96939  3.47329  2.06910  2.91153  4.00706  3.07334  3.93663  2.84911  2.36524  2.74988  2.27612  3.05298  5.43509  3.55475    119 k - - -
          2.68618  4.42225  2.77519  2.73123  3.46354  2.40513  3.72494  3.29354  2.67741  2.69355  4.24690  2.90347  2.73739  3.18146  2.89801  2.37887  2.77519  2.98518  4.58477  3.61503
          0.01566  4.56011  5.28245  0.61958  0.77255  0.49022  0.94802
    100   2.68108  4.15703  4.59734  3.99248  2.32987  3.92779  4.25510  1.96296  3.62637  1.57174  3.06684  4.04473  4.28605  3.96047  3.86336  3.23489  2.76344  2.15861  4.77990  3.29185    120 l - - -
          2.68618  4.42225  2.77519  2.73123  3.46354  2.40513  3.72494  3.29354  2.67741  2.69355  4.24690  2.90347  2.73739  3.18146  2.89801  2.37887  2.77519  2.98518  4.58477  3.61503
          0.01549  4.57102  5.29337  0.61958  0.77255  0.50270  0.92860
    101   2.59222  5.20894  2.31964  2.31296  4.54403  3.49831  3.41239  4.02261  1.93159  3.50956  4.25255  2.88778  3.89248  2.72064  2.56195  2.47316  2.57016  3.12854  5.64715  4.24282    121 k - - -
          2.68618  4.42225  2.77519  2.73123  3.46354  2.40513  3.72494  3.29354  2.67741  2.69355  4.24690  2.90347  2.73739  3.18146  2.89801  2.37887  2.77519  2.98518  4.58477  3.61503
          0.01549  4.57102  5.29337  0.61958  0.77255  0.50270  0.92860
    102   2.72659  5.22011  2.90736  2.05496  4.55830  2.99757  3.45459  4.03902  2.00794  3.52186  4.26318  2.79320  3.89342  2.55365  2.79624  2.06938  2.75276  3.48251  5.65614  4.24982    122 k - - -
          2.68618  4.42225  2.77519  2.73123  3.46354  2.40513  3.72494  3.29354  2.67741  2.69355  4.24690  2.90347  2.73739  3.18146  2.89801  2.37887  2.77519  2.98518  4.58477  3.61503
          0.01549  4.57102  5.29337  0.61958  0.77255  0.50270  0.92860
    103   2.51465  4.02196  4.01213  3.33432  2.50719  3.78982  3.54359  2.21925  2.76568  2.44303  3.35743  3.70331  4.16182  3.40430  3.57063  2.88339  2.66231  2.11237  4.85038  2.73325    123 v - - -
          2.68618  4.42225  2.77519  2.73123  3.46354  2.40513  3.72494  3.29354  2.67741  2.69355  4.24690  2.90347  2.73739  3.18146  2.89801  2.37887  2.77519  2.98518  4.58477  3.61503
          0.01549  4.57102  5.29337  0.61958  0.77255  0.50270  0.92860
    104   3.86582  5.09707  5.68868  5.10118  2.91150  5.20844  5.45701  2.42748  4.97027  0.58513  2.21794  5.32401  5.23820  4.84969  4.93931  4.58500  4.06391  2.64958  5.48587  4.52068    124 L - - -
          2.68618  4.42225  2.77519  2.73123  3.46354  2.40513  3.72494  3.29354  2.67741  2.69355  4.24690  2.90347  2.73739  3.18146  2.89801  2.37887  2.77519  2.98518  4.58477  3.61503
          0.01549  4.57102  5.29337  0.61958  0.77255  0.50270  0.92860
    105   2.71936  4.40684  3.30182  2.59273  3.86176  3.54033  3.83551  2.70610  2.40587  2.40500  3.50554  3.00690  3.99819  2.83120  2.63512  2.80024  2.25143  2.62911  5.22697  3.94497    125 t - - -
          2.68618  4.42225  2.77519  2.73123  3.46354  2.40513  3.72494  3.29354  2.67741  2.69355  4.24690  2.90347  2.73739  3.18146  2.89801  2.37887  2.77519  2.98518  4.58477  3.61503
          0.01549  4.57102  5.29337  0.61958  0.77255  0.50270  0.92860
    106   2.56200  5.23745  2.60383  2.07625  4.57618  3.00351  3.69567  4.05929  2.01174  3.54002  4.28130  2.89167  3.89809  2.45009  2.93203  2.10563  2.89121  3.52586  5.67325  4.26323    126 k - - -
          2.68621  4.42201  2.77522  2.73126  3.46357  2.40516  3.72497  3.29357  2.67733  2.69352  4.24693  2.90350  2.73732  3.18141  2.89804  2.37890  2.77522  2.98508  4.58480  3.61506
          0.11172  2.29580  5.29337  0.40562  1.09831  0.50270  0.92860
    107   2.67526  3.01535  4.04067  3.45916  3.09967  3.79512  3.75243  2.04600  3.09688  2.00435  2.82256  3.16319  4.16667  3.20472  3.34839  2.98317  2.62486  2.49194  4.84199  3.64331    130 l - - -
          2.68618  4.42225  2.77519  2.73123  3.46354  2.40513  3.72494  3.29354  2.67741  2.69355  4.24690  2.90347  2.73739  3.18146  2.89801  2.37887  2.77519  2.98518  4.58477  3.61503
          0.01549  4.57102  5.29337  0.61958  0.77255  0.50270  0.92860
    108   3.11049  5.58704  2.24312  2.37928  4.91533  1.06839  4.00067  4.40491  2.80087  3.91920  4.74230  2.72165  4.10126  3.02999  3.48886  2.93122  3.28929  3.99103  6.09565  4.63890    131 g - - -
          2.68618  4.42225  2.77519  2.73123  3.46354  2.40513  3.72494  3.29354  2.67741  2.69355  4.24690  2.90347  2.73739  3.18146  2.89801  2.37887  2.77519  2.98518  4.58477  3.61503
          0.01549  4.57102  5.29337  0.61958  0.77255  0.50270  0.92860
    109   2.52693  4.16725  4.35149  3.75889  1.68062  3.38602  4.15102  2.60855  3.61124  2.13312  2.87057  3.89594  4.22310  3.80254  3.73696  2.81702  2.96356  2.41874  4.26301  2.79508    132 f - - -
          2.68618  4.42225  2.77519  2.73123  3.46354  2.40513  3.72494  3.29354  2.67741  2.69355  4.24690  2.90347  2.73739  3.18146  2.89801  2.37887  2.77519  2.98518  4.58477  3.61503
          0.01549  4.57102  5.29337  0.61958  0.77255  0.50270  0.92860
    110   2.68793  5.11486  2.98251  2.12941  4.41479  3.51620  3.44141  3.24266  1.81523  3.34075  4.16812  3.00436  3.90823  2.59764  2.79349  2.65666  2.49401  2.93950  5.57457  4.19511    133 k - - -
          2.68618  4.42225  2.77519  2.73123  3.46354  2.40513  3.72494  3.29354  2.67741  2.69355  4.24690  2.90347  2.73739  3.18146  2.89801  2.37887  2.77519  2.98518  4.58477  3.61503
          0.01549  4.57102  5.29337  0.61958  0.77255  0.50270  0.92860
    111   2.53149  5.18630  2.86134  2.20383  4.51347  3.21729  3.68899  3.78221  2.20552  3.37739  3.61139  2.86904  3.30257  2.19667  2.49449  2.54582  2.95068  3.19294  5.62977  4.23007    134 q - - -
          2.68618  4.42225  2.77519  2.73123  3.46354  2.40513  3.72494  3.29354  2.67741  2.69355  4.24690  2.90347  2.73739  3.18146  2.89801  2.37887  2.77519  2.98518  4.58477  3.61503
          0.01549  4.57102  5.29337  0.61958  0.77255  0.50270  0.92860
    112   2.69389  4.28265  2.91044  2.64661  4.23280  2.88916  3.83602  3.65233  2.64680  3.25840  4.06825  2.76628  3.95126  2.99117  3.10426  1.55354  2.50964  2.81969  5.49879  4.17136    135 s - - -
          2.68618  4.42225  2.77519  2.73123  3.46354  2.40513  3.72494  3.29354  2.67741  2.69355  4.24690  2.90347  2.73739  3.18146  2.89801  2.37887  2.77519  2.98518  4.58477  3.61503
          0.01549  4.57102  5.29337  0.61958  0.77255  0.50270  0.92860
    113   2.69084  5.19940  2.80281  2.18399  4.53164  3.38019  3.44379  3.88559  1.91426  2.88528  4.24354  2.85778  3.43440  2.67823  2.71462  2.27461  2.75962  3.58315  5.63966  4.10779    136 k - - -
          2.68618  4.42225  2.77519  2.73123  3.46354  2.40513  3.72494  3.29354  2.67741  2.69355  4.24690  2.90347  2.73739  3.18146  2.89801  2.37887  2.77519  2.98518  4.58477  3.61503
          0.01549  4.57102  5.29337  0.61958  0.77255  0.50270  0.92860
    114   2.21540  4.33300  3.79065  3.11754  3.35939  3.18163  3.16654  2.36158  3.15123  2.47186  3.29357  3.43710  4.12005  3.42852  3.45149  2.52613  2.94927  1.93427  4.92837  3.29082    137 v - - -
          2.68618  4.42225  2.77519  2.73123  3.46354  2.40513  3.72494  3.29354  2.67741  2.69355  4.24690  2.90347  2.73739  3.18146  2.89801  2.37887  2.77519  2.98518  4.58477  3.61503
          0.01549  4.57102  5.29337  0.61958  0.77255  0.47532  0.97204
    115   2.79757  5.14708  1.40009  2.22917  4.41736  3.53170  3.77580  3.56022  2.56995  3.42405  4.21423  2.87544  3.95794  2.90632  3.05590  2.78595  2.88360  3.50189  3.77174  4.23710    138 d - - -
          2.68618  4.42225  2.77519  2.73123  3.46354  2.40513  3.72494  3.29354  2.67741  2.69355  4.24690  2.90347  2.73739  3.18146  2.89801  2.37887  2.77519  2.98518  4.58477  3.61503
          0.01535  4.58028  5.30263  0.61958  0.77255  0.48576  0.95510
    116   2.67437  4.82893  2.77211  2.44437  4.48107  3.50807  3.14480  3.94734  2.24271  3.32830  4.21248  2.81427  2.13400  2.63661  2.82902  2.38790  2.78849  3.53960  5.61379  4.00312    139 p - - -
          2.68618  4.42225  2.77519  2.73123  3.46354  2.40513  3.72494  3.29354  2.67741  2.69355  4.24690  2.90347  2.73739  3.18146  2.89801  2.37887  2.77519  2.98518  4.58477  3.61503
          0.01535  4.58028  5.30263  0.61958  0.77255  0.48576  0.95510
    117   2.13133  1.26290  4.16868  3.71813  4.20020  2.40171  4.53704  3.58138  3.65181  3.29918  4.16116  3.48321  4.06203  3.90441  3.91284  2.37810  2.41756  2.97777  5.62695  4.44296    140 c - - -
          2.68618  4.42225  2.77519  2.73123  3.46354  2.40513  3.72494  3.29354  2.67741  2.69355  4.24690  2.90347  2.73739  3.18146  2.89801  2.37887  2.77519  2.98518  4.58477  3.61503
          0.01535  4.58028  5.30263  0.61958  0.77255  0.48576  0.95510
    118   3.02348  4.36735  4.81196  4.23511  3.20877  4.22067  4.55297  2.15469  4.07248  1.21562  2.93627  4.32438  4.53107  4.20773  4.13753  3.54827  3.25308  1.52134  5.00914  3.88728    141 l - - -
          2.68618  4.42225  2.77519  2.73123  3.46354  2.40513  3.72494  3.29354  2.67741  2.69355  4.24690  2.90347  2.73739  3.18146  2.89801  2.37887  2.77519  2.98518  4.58477  3.61503
          0.01535  4.58028  5.30263  0.61958  0.77255  0.48576  0.95510
    119   4.56444  5.54409  5.42574  5.32484  0.76831  5.08991  3.79804  4.13042  5.11471  3.30383  4.66727  4.65702  5.35451  4.81500  4.94840  4.50048  4.76557  4.09090  3.87784  1.11064    142 f - - -
          2.68618  4.42225  2.77519  2.73123  3.46354  2.40513  3.72494  3.29354  2.67741  2.69355  4.24690  2.90347  2.73739  3.18146  2.89801  2.37887  2.77519  2.98518  4.58477  3.61503
          0.01535  4.58028  5.30263  0.61958  0.77255  0.48576  0.95510
    120   2.57262  3.80949  4.05868  3.33856  2.97094  3.59478  3.70353  2.34999  3.25134  2.16231  3.34721  3.73234  4.17255  3.26239  3.17819  2.88859  2.73319  2.05769  4.84117  2.46002    143 v - - -
          2.68626  4.42233  2.77527  2.73131  3.46345  2.40520  3.72502  3.29362  2.67732  2.69355  4.24620  2.90354  2.73747  3.18154  2.89766  2.37894  2.77527  2.98526  4.58264  3.61511
          0.77838  1.21568  1.40917  0.13358  2.07909  0.48576  0.95510
    121   2.55188  5.01994  2.75579  2.35772  4.31375  3.07681  3.47072  3.48839  2.05013  2.87789  4.07464  2.64325  3.83098  2.52107  2.73695  2.63345  2.75243  3.38276  4.58578  4.10743    145 k - - -
          2.68618  4.42225  2.77519  2.73123  3.46354  2.40513  3.72494  3.29354  2.67741  2.69355  4.24690  2.90347  2.73739  3.18146  2.89801  2.37887  2.77519  2.98518  4.58477  3.61503
          0.21136  4.30668  1.73138  0.61958  0.77255  0.30998  1.32224
    122   2.67974  4.47814  2.63698  2.28934  4.03047  3.47993  3.67421  3.63582  1.90585  3.06008  3.75904  2.92763  3.87167  2.74526  2.51218  2.56380  2.91090  3.39161  5.50331  3.24104    146 k - - -
          2.68618  4.42225  2.77519  2.73123  3.46354  2.40513  3.72494  3.29354  2.67741  2.69355  4.24690  2.90347  2.73739  3.18146  2.89801  2.37887  2.77519  2.98518  4.58477  3.61503
          0.03098  4.44138  3.97788  0.61958  0.77255  0.54759  0.86356
    123   2.69429  5.13454  2.63929  2.18833  3.47909  3.17506  3.50756  3.44116  2.13288  3.35821  3.98386  2.74740  3.87210  2.55730  2.57741  2.52842  2.84152  3.50984  5.58456  3.63815    147 k - - -
          2.68618  4.42225  2.77519  2.73123  3.46354  2.40513  3.72494  3.29354  2.67741  2.69355  4.24690  2.90347  2.73739  3.18146  2.89801  2.37887  2.77519  2.98518  4.58477  3.61503
          0.08694  4.49046  2.63040  0.61958  0.77255  0.63349  0.75659
    124   2.67975  5.16776  2.68873  2.30335  4.50360  2.75978  3.64274  3.98279  2.07432  3.46864  4.21134  2.73558  3.65068  2.39747  2.58728  2.30863  2.86596  3.45555  5.60538  3.99331    148 k - - -
          2.68618  4.42225  2.77519  2.73123  3.46354  2.40513  3.72494  3.29354  2.67741  2.69355  4.24690  2.90347  2.73739  3.18146  2.89801  2.37887  2.77519  2.98518  4.58477  3.61503
          0.11774  4.42154  2.31204  0.61958  0.77255  0.68621  0.70013
    125   2.59283  3.80256  2.78378  2.11387  4.19054  2.82195  3.66370  3.41104  2.37382  2.92756  3.41980  2.61308  3.85570  2.69091  2.86177  2.66356  2.88148  3.19907  5.41588  4.06226    149 e - - -
          2.68618  4.42225  2.77519  2.73123  3.46354  2.40513  3.72494  3.29354  2.67741  2.69355  4.24690  2.90347  2.73739  3.18146  2.89801  2.37887  2.77519  2.98518  4.58477  3.61503
          0.03749  4.34111  3.73914  0.61958  0.77255  0.71279  0.67388
    126   2.68965  5.16339  2.71799  2.26346  4.49189  2.44263  3.53597  3.96683  2.02746  3.46011  4.21112  2.55352  3.84820  2.65067  2.77287  2.61865  2.53043  3.54564  5.60342  4.20098    150 k - - -
          2.68618  4.42225  2.77519  2.73123  3.46354  2.40513  3.72494  3.29354  2.67741  2.69355  4.24690  2.90347  2.73739  3.18146  2.89801  2.37887  2.77519  2.98518  4.58477  3.61503
          0.01897  4.37006  5.09241  0.61958  0.77255  0.69239  0.69391
    127   2.66994  4.58903  2.61876  2.24191  4.24156  3.26140  3.67726  3.44006  2.25550  2.73844  4.03467  2.81636  3.87100  2.74904  2.78963  2.49002  2.78650  2.62279  5.45428  4.09498    151 e - - -
          2.68618  4.42225  2.77519  2.73123  3.46354  2.40513  3.72494  3.29354  2.67741  2.69355  4.24690  2.90347  2.73739  3.18146  2.89801  2.37887  2.77519  2.98518  4.58477  3.61503
          0.01823  4.40986  5.13220  0.61958  0.77255  0.48738  0.95252
    128   2.70068  3.77647  2.90890  2.40420  3.32101  3.56665  3.63502  2.99095  2.38625  2.70999  3.84212  2.87050  3.74203  2.88264  2.72473  2.73808  2.49285  2.78411  4.82459  3.68866    152 k - - -
          2.68618  4.42225  2.77519  2.73123  3.46354  2.40513  3.72494  3.29354  2.67741  2.69355  4.24690  2.90347  2.73739  3.18146  2.89801  2.37887  2.77519  2.98518  4.58477  3.61503
          0.01635  4.51736  5.23970  0.61958  0.77255  0.48485  0.95657
    129   2.65592  3.71060  4.43587  3.83620  2.96053  2.92058  4.17668  2.07361  3.67169  1.88416  2.93472  3.69177  4.22188  3.84793  3.76537  2.83800  2.78761  1.87391  4.75050  3.56803    153 v - - -
          2.68618  4.42225  2.77519  2.73123  3.46354  2.40513  3.72494  3.29354  2.67741  2.69355  4.24690  2.90347  2.73739  3.18146  2.89801  2.37887  2.77519  2.98518  4.58477  3.61503
          0.01571  4.55688  5.27923  0.61958  0.77255  0.52773  0.89146
    130   2.73555  4.11917  4.62617  4.01673  2.69886  3.89987  4.22818  1.87139  3.81863  2.08446  2.79310  4.03754  4.26093  3.96117  3.85235  3.20879  2.62292  1.79844  4.25228  2.76947    154 v - - -
          2.68618  4.42225  2.77519  2.73123  3.46354  2.40513  3.72494  3.29354  2.67741  2.69355  4.24690  2.90347  2.73739  3.18146  2.89801  2.37887  2.77519  2.98518  4.58477  3.61503
          0.01571  4.55688  5.27923  0.61958  0.77255  0.52773  0.89146
    131   2.37964  4.14017  4.58587  3.98133  2.88259  3.61061  4.24272  1.90623  3.79663  1.77689  2.81931  4.03117  4.27337  3.95129  3.85194  3.22011  2.98216  1.84611  4.77116  3.31763    155 l - - -
          2.68618  4.42225  2.77519  2.73123  3.46354  2.40513  3.72494  3.29354  2.67741  2.69355  4.24690  2.90347  2.73739  3.18146  2.89801  2.37887  2.77519  2.98518  4.58477  3.61503
          0.01571  4.55688  5.27923  0.61958  0.77255  0.52773  0.89146
    132   2.10755  3.08740  4.09841  3.51470  3.31792  3.32560  4.09932  2.51068  3.40644  1.79411  2.79739  3.47508  4.17191  3.22151  3.61177  2.96553  2.87749  2.29939  4.82087  3.62541    156 l - - -
          2.68618  4.42225  2.77519  2.73123  3.46354  2.40513  3.72494  3.29354  2.67741  2.69355  4.24690  2.90347  2.73739  3.18146  2.89801  2.37887  2.77519  2.98518  4.58477  3.61503
          0.08335  4.55688  2.66676  0.61958  0.77255  0.52773  0.89146
    133   2.99024  3.68821  4.84969  4.26922  3.13602  4.23799  4.61542  1.99737  4.11110  1.45303  3.34654  4.35318  4.56431  4.27080  4.18676  3.56379  2.95525  1.36457  5.10582  3.93498    157 v - - -
          2.68618  4.42225  2.77519  2.73123  3.46354  2.40513  3.72494  3.29354  2.67741  2.69355  4.24690  2.90347  2.73739  3.18146  2.89801  2.37887  2.77519  2.98518  4.58477  3.61503
          0.01680  4.49034  5.21268  0.61958  0.77255  0.46019  0.99740
    134   4.42478  5.47437  5.28200  5.08861  1.85889  4.99973  1.83953  4.13936  4.90246  3.36650  4.67130  4.55791  5.26818  4.68836  4.81584  4.37787  4.62290  4.05021  2.88515  0.78682    158 y - - -
          2.68618  4.42225  2.77519  2.73123  3.46354  2.40513  3.72494  3.29354  2.67741  2.69355  4.24690  2.90347  2.73739  3.18146  2.89801  2.37887  2.77519  2.98518  4.58477  3.61503
          0.01571  4.55688  5.27923  0.61958  0.77255  0.52773  0.89146
    135   3.15900  4.63708  4.89972  4.56638  4.12068  4.22571  5.32758  2.15087  4.43996  2.70894  3.95354  4.61441  4.79902  4.76237  4.61380  3.69738  3.13920  0.57150  6.00540  4.77142    159 V - - -
          2.68618  4.42225  2.77519  2.73123  3.46354  2.40513  3.72494  3.29354  2.67741  2.69355  4.24690  2.90347  2.73739  3.18146  2.89801  2.37887  2.77519  2.98518  4.58477  3.61503
          0.01571  4.55688  5.27923  0.61958  0.77255  0.49278  0.94399
    136   3.48776  5.98500  0.50941  2.52357  5.34217  3.58702  4.31711  5.03543  3.51095  4.53047  5.47062  2.89062  4.29433  3.52748  4.17975  3.35599  3.84026  4.55924  6.55225  5.02025    160 D - - -
          2.68618  4.42225  2.77519  2.73123  3.46354  2.40513  3.72494  3.29354  2.67741  2.69355  4.24690  2.90347  2.73739  3.18146  2.89801  2.37887  2.77519  2.98518  4.58477  3.61503
          0.01552  4.56890  5.29125  0.61958  0.77255  0.50652  0.92278
    137   3.92123  5.99061  0.28838  3.05146  5.50509  3.91142  4.76585  5.29281  4.00706  4.78089  5.82350  3.62628  4.60991  4.03871  4.57854  3.83761  4.28804  4.86984  6.50557  5.32782    161 D - - -
          2.68618  4.42225  2.77519  2.73123  3.46354  2.40513  3.72494  3.29354  2.67741  2.69355  4.24690  2.90347  2.73739  3.18146  2.89801  2.37887  2.77519  2.98518  4.58477  3.61503
          0.01552  4.56890  5.29125  0.61958  0.77255  0.50652  0.92278
    138   2.59802  3.20791  4.50746  3.90361  2.64760  3.56731  4.19154  1.92330  3.72545  2.00811  2.39654  3.47374  4.23241  3.88914  3.79499  2.98802  2.69861  2.29313  4.74062  3.56025    162 i - - -
          2.68618  4.42225  2.77519  2.73123  3.46354  2.40513  3.72494  3.29354  2.67741  2.69355  4.24690  2.90347  2.73739  3.18146  2.89801  2.37887  2.77519  2.98518  4.58477  3.61503
          0.01552  4.56890  5.29125  0.61958  0.77255  0.50652  0.92278
    139   2.70128  4.19182  4.53496  3.93784  2.93535  3.94993  4.27815  1.72965  3.21989  1.60369  3.08869  4.03436  4.30761  3.94572  3.86246  3.12161  3.02255  1.97152  4.83547  3.65653    163 l - - -
          2.68618  4.42225  2.77519  2.73123  3.46354  2.40513  3.72494  3.29354  2.67741  2.69355  4.24690  2.90347  2.73739  3.18146  2.89801  2.37887  2.77519  2.98518  4.58477  3.61503
          0.01552  4.56890  5.29125  0.61958  0.77255  0.50652  0.92278
    140   2.73120  4.11677  4.61616  4.00673  2.78241  3.89304  4.21956  1.76353  3.80909  1.79196  3.02905  4.02887  3.81797  3.95309  3.84444  3.12380  2.96317  2.07887  3.16931  3.17511    164 i - - -
          2.68618  4.42225  2.77519  2.73123  3.46354  2.40513  3.72494  3.29354  2.67741  2.69355  4.24690  2.90347  2.73739  3.18146  2.89801  2.37887  2.77519  2.98518  4.58477  3.61503
          0.01552  4.56890  5.29125  0.61958  0.77255  0.50652  0.92278
    141   1.93865  3.74698  4.24684  3.65692  2.68806  2.93883  4.13903  2.44131  3.52658  2.24588  3.17655  3.83776  4.19930  3.73571  3.68533  3.04226  2.35284  2.10101  4.79139  3.42515    165 a - - -
          2.68618  4.42225  2.77519  2.73123  3.46354  2.40513  3.72494  3.29354  2.67741  2.69355  4.24690  2.90347  2.73739  3.18146  2.89801  2.37887  2.77519  2.98518  4.58477  3.61503
          0.01552  4.56890  5.29125  0.61958  0.77255  0.50652  0.92278
    142   1.99645  3.67693  4.20409  3.82253  4.72732  1.05046  4.73455  4.15983  3.78128  3.84192  4.64127  3.78934  4.02446  4.03205  4.05309  1.70284  2.67789  3.53924  6.07608  4.91089    166 g - - -
          2.68618  4.42225  2.77519  2.73123  3.46354  2.40513  3.72494  3.29354  2.67741  2.69355  4.24690  2.90347  2.73739  3.18146  2.89801  2.37887  2.77519  2.98518  4.58477  3.61503
          0.01048  4.56385        *  0.61958  0.77255  0.00000        *
//
