# Supplementary material for: Sample Sequence Analysis Uncovers Recurrent Horizontal Transfers of Transposable Elements among Grasses
Source: Mol Biol Evol. 2021 May 8;38(9):3664–75. doi: 10.1093/molbev/msab133 (PMC8382918; doi:10.1093/molbev/msab133)
Supplement: msab133_Supplementary_Data [file msab133_supplementary_data.zip › Additional_File_2_GyDB_Gypsy.hmm.txt]

HMMER3/f [3.1b1 | May 2013]
NAME  GyDB_gypsy_hmm_manual_correction.sto
LENG  143
ALPH  amino
RF    no
MM    no
CONS  yes
CS    no
MAP   yes
DATE  Fri May 16 16:14:18 2014
NSEQ  96
EFFN  2.698242
CKSUM 4080395949
STATS LOCAL MSV       -9.9233  0.71021
STATS LOCAL VITERBI  -10.5825  0.71021
STATS LOCAL FORWARD   -4.8407  0.71021
HMM          A        C        D        E        F        G        H        I        K        L        M        N        P        Q        R        S        T        V        W        Y   
            m->m     m->i     m->d     i->m     i->i     d->m     d->d
  COMPO   2.62625  4.08781  2.96158  2.72107  2.97078  3.08569  3.60951  2.79771  2.62143  2.36489  3.49421  3.14716  3.46437  3.05638  3.00611  2.68432  2.81820  2.68272  4.92272  3.30007
          2.68618  4.42225  2.77519  2.73123  3.46354  2.40513  3.72494  3.29354  2.67741  2.69355  4.24690  2.90347  2.73739  3.18146  2.89801  2.37887  2.77519  2.98518  4.58477  3.61503
          0.02672  4.84499  3.99000  0.61958  0.77255  0.00000        *
      1   2.59433  4.72274  2.81810  2.39599  4.13625  3.53954  3.78300  3.87684  1.65031  2.80806  4.04671  2.93921  3.01467  2.74239  2.64881  2.66832  2.85368  3.63256  5.70435  4.30961      1 k - - -
          2.68618  4.42225  2.77519  2.73123  3.46354  2.40513  3.72494  3.29354  2.67741  2.69355  4.24690  2.90347  2.73739  3.18146  2.89801  2.37887  2.77519  2.98518  4.58477  3.61503
          0.01193  4.83020  5.55255  0.61958  0.77255  0.52060  0.90181
      2   2.78934  5.30338  1.49511  2.35092  4.24549  3.08329  3.62077  4.10285  2.54928  3.60014  3.95906  2.25957  3.99808  2.90311  2.98784  2.70984  3.06650  3.68348  5.74712  4.09585      2 d - - -
          2.68618  4.42225  2.77519  2.73123  3.46354  2.40513  3.72494  3.29354  2.67741  2.69355  4.24690  2.90347  2.73739  3.18146  2.89801  2.37887  2.77519  2.98518  4.58477  3.61503
          0.01193  4.83020  5.55255  0.61958  0.77255  0.52060  0.90181
      3   2.53076  3.88519  2.90523  2.50470  4.29885  3.47932  2.72217  3.29192  2.05001  3.38183  4.27568  2.86335  3.57976  2.84374  2.17476  2.53712  3.00238  3.30103  5.68084  4.29391      3 k - - -
          2.68618  4.42225  2.77519  2.73123  3.46354  2.40513  3.72494  3.29354  2.67741  2.69355  4.24690  2.90347  2.73739  3.18146  2.89801  2.37887  2.77519  2.98518  4.58477  3.61503
          0.01193  4.83020  5.55255  0.61958  0.77255  0.46458  0.98994
      4   2.94218  4.14783  4.54117  3.68499  2.10859  4.05296  2.99016  2.72495  3.81263  2.29060  3.48743  4.07247  4.41637  3.98970  3.93129  3.16067  3.10264  2.62845  3.75561  1.43941      4 y - - -
          2.68618  4.42225  2.77519  2.73123  3.46354  2.40513  3.72494  3.29354  2.67741  2.69355  4.24690  2.90347  2.73739  3.18146  2.89801  2.37887  2.77519  2.98518  4.58477  3.61503
          0.01176  4.84499  5.56734  0.61958  0.77255  0.48576  0.95510
      5   2.89942  4.97090  3.40370  3.01334  4.57086  3.07406  4.21379  3.99448  3.02391  3.45119  4.44053  3.44903  0.94156  2.69086  3.42195  2.73843  3.23994  3.37734  5.84509  4.54716      5 p - - -
          2.68618  4.42225  2.77519  2.73123  3.46354  2.40513  3.72494  3.29354  2.67741  2.69355  4.24690  2.90347  2.73739  3.18146  2.89801  2.37887  2.77519  2.98518  4.58477  3.61503
          0.01176  4.84499  5.56734  0.61958  0.77255  0.48576  0.95510
      6   3.12174  4.67492  5.22035  4.62195  3.15409  4.56708  4.89537  1.87244  4.44843  0.82398  2.78129  4.69962  4.19666  4.52430  4.47231  3.89400  3.56544  2.41916  5.27057  4.16509      6 l - - -
          2.68618  4.42225  2.77519  2.73123  3.46354  2.40513  3.72494  3.29354  2.67741  2.69355  4.24690  2.90347  2.73739  3.18146  2.89801  2.37887  2.77519  2.98518  4.58477  3.61503
          0.01176  4.84499  5.56734  0.61958  0.77255  0.48576  0.95510
      7   2.99342  4.92113  3.88672  3.57628  4.70948  3.68747  4.58961  4.10727  3.29701  3.44737  4.68384  3.83414  0.60043  3.84116  3.22530  3.15346  3.07955  3.70470  6.03456  4.79293      7 P - - -
          2.68618  4.42225  2.77519  2.73123  3.46354  2.40513  3.72494  3.29354  2.67741  2.69355  4.24690  2.90347  2.73739  3.18146  2.89801  2.37887  2.77519  2.98518  4.58477  3.61503
          0.01176  4.84499  5.56734  0.61958  0.77255  0.48576  0.95510
      8   2.74110  3.31552  3.23959  2.74863  3.26984  3.69584  3.31690  3.14930  2.67228  2.24083  3.81744  2.71179  3.50727  2.94527  2.19996  2.66480  2.84441  3.04692  5.37800  4.08287      8 r - - -
          2.68618  4.42225  2.77519  2.73123  3.46354  2.40513  3.72494  3.29354  2.67741  2.69355  4.24690  2.90347  2.73739  3.18146  2.89801  2.37887  2.77519  2.98518  4.58477  3.61503
          0.01176  4.84499  5.56734  0.61958  0.77255  0.48576  0.95510
      9   2.75778  3.89296  4.67830  4.07348  3.27366  4.00893  4.33815  1.26948  3.88899  2.21339  2.56528  4.12494  4.03466  4.04716  3.52258  3.15140  2.91833  2.09596  4.87417  3.69458      9 i - - -
          2.68618  4.42225  2.77519  2.73123  3.46354  2.40513  3.72494  3.29354  2.67741  2.69355  4.24690  2.90347  2.73739  3.18146  2.89801  2.37887  2.77519  2.98518  4.58477  3.61503
          0.01176  4.84499  5.56734  0.61958  0.77255  0.48576  0.95510
     10   2.62302  5.33526  1.83783  1.89485  4.67768  3.44265  3.32887  4.16306  2.45266  3.63938  4.37728  2.86330  3.78487  2.84425  2.73212  2.32399  2.95882  3.62013  5.76887  4.35736     10 d - - -
          2.68618  4.42225  2.77519  2.73123  3.46354  2.40513  3.72494  3.29354  2.67741  2.69355  4.24690  2.90347  2.73739  3.18146  2.89801  2.37887  2.77519  2.98518  4.58477  3.61503
          0.01176  4.84499  5.56734  0.61958  0.77255  0.48576  0.95510
     11   2.69534  5.31634  2.05437  1.81834  4.65758  3.30014  3.33382  4.14090  2.47311  3.61998  3.76861  2.65520  3.98298  2.50805  2.95418  2.51753  2.93926  3.60208  5.15279  4.14128     11 e - - -
          2.68618  4.42225  2.77519  2.73123  3.46354  2.40513  3.72494  3.29354  2.67741  2.69355  4.24690  2.90347  2.73739  3.18146  2.89801  2.37887  2.77519  2.98518  4.58477  3.61503
          0.01176  4.84499  5.56734  0.61958  0.77255  0.48576  0.95510
     12   2.73428  4.26053  4.51134  3.91388  3.04559  3.97013  4.28748  1.95843  3.50588  1.50608  2.92005  4.03241  4.33658  3.11326  3.86633  2.95190  2.55683  2.25820  4.87795  3.69435     12 l - - -
          2.68619  4.42192  2.77520  2.73124  3.46332  2.40514  3.72495  3.29355  2.67742  2.69356  4.24691  2.90348  2.73741  3.18147  2.89802  2.37888  2.77520  2.98519  4.58478  3.61504
          0.09353  3.23665  2.99589  0.40553  1.09848  0.48576  0.95510
     13   2.61455  4.21094  4.66093  4.05370  2.46724  3.97391  4.30101  2.29272  3.73585  1.41715  2.98124  4.09589  4.33800  3.70613  3.72509  3.28002  2.78439  2.02481  4.83076  3.43524     14 l - - -
          2.68618  4.42225  2.77519  2.73123  3.46354  2.40513  3.72494  3.29354  2.67741  2.69355  4.24690  2.90347  2.73739  3.18146  2.89801  2.37887  2.77519  2.98518  4.58477  3.61503
          0.01233  4.79772  5.52007  0.61958  0.77255  0.59147  0.80634
     14   2.29406  5.32121  1.93528  2.08406  4.66053  3.29551  3.77601  4.14463  2.51982  3.62415  4.36471  2.46552  3.97806  2.81811  2.73457  2.34902  2.96173  3.70902  5.75653  4.06700     15 d - - -
          2.68618  4.42225  2.77519  2.73123  3.46354  2.40513  3.72494  3.29354  2.67741  2.69355  4.24690  2.90347  2.73739  3.18146  2.89801  2.37887  2.77519  2.98518  4.58477  3.61503
          0.01233  4.79772  5.52007  0.61958  0.77255  0.59147  0.80634
     15   2.70910  4.79628  3.06336  2.31043  4.59275  3.57782  3.50595  3.34776  2.18973  3.48908  4.08260  2.59175  3.86931  2.26340  2.16706  2.44398  2.70822  3.64636  5.70822  3.93905     16 r - - -
          2.68618  4.42225  2.77519  2.73123  3.46354  2.40513  3.72494  3.29354  2.67741  2.69355  4.24690  2.90347  2.73739  3.18146  2.89801  2.37887  2.77519  2.98518  4.58477  3.61503
          0.01233  4.79772  5.52007  0.61958  0.77255  0.59147  0.80634
     16   2.74833  3.79248  4.43348  3.48133  3.07750  3.94139  4.25551  2.43315  3.69289  1.16904  3.27248  3.98256  4.30865  3.60053  3.82145  2.90615  2.65473  2.39965  4.86887  3.68334     17 l - - -
          2.68618  4.42225  2.77519  2.73123  3.46354  2.40513  3.72494  3.29354  2.67741  2.69355  4.24690  2.90347  2.73739  3.18146  2.89801  2.37887  2.77519  2.98518  4.58477  3.61503
          0.01233  4.79772  5.52007  0.61958  0.77255  0.42492  1.06081
     17   2.01776  4.55130  3.00369  2.45931  4.38159  2.45182  3.07622  4.05755  2.29082  3.56185  4.31378  2.88631  3.99064  2.69104  2.78969  2.39490  2.60727  3.57800  5.71397  4.09191     18 a - - -
          2.68618  4.42225  2.77519  2.73123  3.46354  2.40513  3.72494  3.29354  2.67741  2.69355  4.24690  2.90347  2.73739  3.18146  2.89801  2.37887  2.77519  2.98518  4.58477  3.61503
          0.01176  4.84499  5.56734  0.61958  0.77255  0.48576  0.95510
     18   2.83704  5.33946  2.80752  2.37758  4.68114  1.72812  3.57621  4.16417  2.15569  3.64189  4.38240  2.85677  3.63531  2.71599  2.42663  2.60535  3.06861  3.72856  5.77206  4.36351     19 g - - -
          2.68618  4.42225  2.77519  2.73123  3.46354  2.40513  3.72494  3.29354  2.67741  2.69355  4.24690  2.90347  2.73739  3.18146  2.89801  2.37887  2.77519  2.98518  4.58477  3.61503
          0.05703  4.84499  3.04559  0.61958  0.77255  0.48576  0.95510
     19   1.81976  2.96961  3.14061  2.69266  4.14332  3.26634  3.43221  3.39146  2.46947  2.96271  3.75307  2.89795  4.03879  2.91491  3.13627  2.35984  2.70270  3.24583  5.44303  3.87375     20 a - - -
          2.68618  4.42225  2.77519  2.73123  3.46354  2.40513  3.72494  3.29354  2.67741  2.69355  4.24690  2.90347  2.73739  3.18146  2.89801  2.37887  2.77519  2.98518  4.58477  3.61503
          0.01966  4.80026  4.48819  0.61958  0.77255  0.42772  1.05553
     20   2.75448  4.63644  2.69986  2.31769  4.63984  3.58853  3.77636  3.51271  1.86748  3.60465  4.14325  2.86080  3.83252  2.49673  2.33296  2.48822  2.48311  3.43438  5.74038  4.33446     21 k - - -
          2.68618  4.42225  2.77519  2.73123  3.46354  2.40513  3.72494  3.29354  2.67741  2.69355  4.24690  2.90347  2.73739  3.18146  2.89801  2.37887  2.77519  2.98518  4.58477  3.61503
          0.01184  4.83804  5.56039  0.61958  0.77255  0.47552  0.97169
     21   2.83340  4.05939  4.37098  4.10912  2.45680  3.99402  3.86470  2.06619  3.71212  2.06069  3.20685  4.13039  4.35846  4.05674  3.50318  3.30191  3.06555  1.96555  3.18014  2.21240     22 v - - -
          2.68618  4.42225  2.77519  2.73123  3.46354  2.40513  3.72494  3.29354  2.67741  2.69355  4.24690  2.90347  2.73739  3.18146  2.89801  2.37887  2.77519  2.98518  4.58477  3.61503
          0.01176  4.84499  5.56734  0.61958  0.77255  0.48576  0.95510
     22   2.88325  4.29246  4.61129  4.01562  1.29223  4.02243  4.30172  2.60781  3.84673  2.24043  3.14427  4.09918  4.38496  3.68722  3.93220  2.96182  3.11497  2.28941  4.83527  2.62183     23 f - - -
          2.68618  4.42225  2.77519  2.73123  3.46354  2.40513  3.72494  3.29354  2.67741  2.69355  4.24690  2.90347  2.73739  3.18146  2.89801  2.37887  2.77519  2.98518  4.58477  3.61503
          0.01176  4.84499  5.56734  0.61958  0.77255  0.48576  0.95510
     23   2.60519  3.30878  4.18906  3.70729  4.32591  3.56650  4.59424  3.66845  3.64326  3.00195  4.27643  3.86416  4.23348  3.92435  3.94385  1.09963  1.49334  3.29890  5.74585  4.54247     24 s - - -
          2.68618  4.42225  2.77519  2.73123  3.46354  2.40513  3.72494  3.29354  2.67741  2.69355  4.24690  2.90347  2.73739  3.18146  2.89801  2.37887  2.77519  2.98518  4.58477  3.61503
          0.01176  4.84499  5.56734  0.61958  0.77255  0.48576  0.95510
     24   2.59420  3.70869  3.71668  3.14880  2.71899  3.80815  4.06335  3.03455  1.69241  2.64521  2.94750  3.55077  4.18758  3.31181  3.45111  2.67422  2.36773  2.63825  5.12199  3.88919     25 k - - -
          2.68618  4.42225  2.77519  2.73123  3.46354  2.40513  3.72494  3.29354  2.67741  2.69355  4.24690  2.90347  2.73739  3.18146  2.89801  2.37887  2.77519  2.98518  4.58477  3.61503
          0.01176  4.84499  5.56734  0.61958  0.77255  0.48576  0.95510
     25   2.87730  3.84489  4.73169  4.12472  2.95898  4.03952  4.36776  1.86079  3.93482  1.27949  2.92480  4.16497  4.39852  3.25310  3.98129  3.06320  3.10910  2.30525  4.88610  3.71197     26 l - - -
          2.68618  4.42225  2.77519  2.73123  3.46354  2.40513  3.72494  3.29354  2.67741  2.69355  4.24690  2.90347  2.73739  3.18146  2.89801  2.37887  2.77519  2.98518  4.58477  3.61503
          0.01176  4.84499  5.56734  0.61958  0.77255  0.48576  0.95510
     26   3.48129  6.13255  0.62080  2.21816  5.42376  3.70931  4.27221  4.96562  3.31329  4.42913  5.28082  3.02360  4.34646  3.43753  3.51502  3.34415  3.22195  4.51116  6.58041  5.03778     27 D - - -
          2.68618  4.42225  2.77519  2.73123  3.46354  2.40513  3.72494  3.29354  2.67741  2.69355  4.24690  2.90347  2.73739  3.18146  2.89801  2.37887  2.77519  2.98518  4.58477  3.61503
          0.02672  4.84499  3.99000  0.61958  0.77255  0.48576  0.95510
     27   2.63176  3.49260  4.57885  3.97718  3.13256  3.21842  4.12381  2.44225  3.80647  1.27266  2.74030  3.25929  4.33752  3.97701  3.88925  3.27329  3.05921  2.24091  4.85627  3.67487     28 l - - -
          2.68618  4.42225  2.77519  2.73123  3.46354  2.40513  3.72494  3.29354  2.67741  2.69355  4.24690  2.90347  2.73739  3.18146  2.89801  2.37887  2.77519  2.98518  4.58477  3.61503
          0.01193  4.83020  5.55255  0.61958  0.77255  0.52060  0.90181
     28   2.42032  4.45438  3.50006  2.93695  3.37342  3.74142  3.84674  2.67269  2.37509  2.83504  2.97131  3.27232  4.12475  3.06745  2.23205  2.42119  2.81414  2.80541  5.24161  3.16035     29 r - - -
          2.68618  4.42225  2.77519  2.73123  3.46354  2.40513  3.72494  3.29354  2.67741  2.69355  4.24690  2.90347  2.73739  3.18146  2.89801  2.37887  2.77519  2.98518  4.58477  3.61503
          0.01193  4.83020  5.55255  0.61958  0.77255  0.46458  0.98994
     29   2.57029  5.26971  2.76206  2.52986  4.10958  3.30209  3.78687  4.06238  2.22397  3.42802  3.90418  2.73702  3.99027  2.43328  2.85512  1.62633  2.98649  3.64813  5.01929  4.31939     30 s - - -
          2.68618  4.42225  2.77519  2.73123  3.46354  2.40513  3.72494  3.29354  2.67741  2.69355  4.24690  2.90347  2.73739  3.18146  2.89801  2.37887  2.77519  2.98518  4.58477  3.61503
          0.01176  4.84499  5.56734  0.61958  0.77255  0.48576  0.95510
     30   1.64589  4.81223  3.56385  3.04481  4.30655  1.39346  4.15179  3.71266  3.00503  3.36060  4.19719  3.46112  4.14198  3.35600  2.99578  2.41750  3.12948  3.36367  4.66015  4.35474     31 g - - -
          2.68618  4.42225  2.77519  2.73123  3.46354  2.40513  3.72494  3.29354  2.67741  2.69355  4.24690  2.90347  2.73739  3.18146  2.89801  2.37887  2.77519  2.98518  4.58477  3.61503
          0.01176  4.84499  5.56734  0.61958  0.77255  0.48576  0.95510
     31   4.23203  5.40982  5.41194  5.12789  1.36704  5.01406  4.03730  3.94239  4.93526  2.61902  4.53831  4.71786  5.31145  4.80790  4.87594  3.43794  4.44820  3.83348  4.15684  0.75391     32 y - - -
          2.68618  4.42225  2.77519  2.73123  3.46354  2.40513  3.72494  3.29354  2.67741  2.69355  4.24690  2.90347  2.73739  3.18146  2.89801  2.37887  2.77519  2.98518  4.58477  3.61503
          0.01176  4.84499  5.56734  0.61958  0.77255  0.48576  0.95510
     32   2.82460  4.81284  3.28374  2.82137  3.10835  3.36841  1.97293  3.38650  2.80290  2.74695  3.75079  2.47714  4.09569  2.63616  3.23334  2.86231  3.05603  3.11546  3.09472  3.51549     33 h - - -
          2.68618  4.42225  2.77519  2.73123  3.46354  2.40513  3.72494  3.29354  2.67741  2.69355  4.24690  2.90347  2.73739  3.18146  2.89801  2.37887  2.77519  2.98518  4.58477  3.61503
          0.01932  4.84499  4.48611  0.61958  0.77255  0.48576  0.95510
     33   2.78244  4.62075  3.16212  2.60427  4.45584  3.63546  3.32100  3.89543  2.46043  2.90577  4.23031  2.66165  4.02677  1.37106  2.97473  2.83692  2.73422  3.52931  5.63768  4.27668     34 q - - -
          2.68618  4.42225  2.77519  2.73123  3.46354  2.40513  3.72494  3.29354  2.67741  2.69355  4.24690  2.90347  2.73739  3.18146  2.89801  2.37887  2.77519  2.98518  4.58477  3.61503
          0.01185  4.83752  5.55987  0.61958  0.77255  0.47478  0.97292
     34   2.68345  4.49441  4.98453  4.40619  3.64329  4.39645  4.77839  1.04570  4.24615  2.08530  3.40877  4.50049  4.72975  4.42841  3.63003  3.72113  3.38501  1.64166  5.29692  4.11572     35 i - - -
          2.68618  4.42225  2.77519  2.73123  3.46354  2.40513  3.72494  3.29354  2.67741  2.69355  4.24690  2.90347  2.73739  3.18146  2.89801  2.37887  2.77519  2.98518  4.58477  3.61503
          0.01176  4.84499  5.56734  0.61958  0.77255  0.48576  0.95510
     35   2.55833  4.43182  2.73940  2.22913  4.57180  3.59981  3.60320  4.03823  2.28878  2.92599  4.07154  3.07911  2.75432  2.73389  2.03161  2.67569  2.94838  3.51780  4.64531  4.04222     36 r - - -
          2.68618  4.42225  2.77519  2.73123  3.46354  2.40513  3.72494  3.29354  2.67741  2.69355  4.24690  2.90347  2.73739  3.18146  2.89801  2.37887  2.77519  2.98518  4.58477  3.61503
          0.01176  4.84499  5.56734  0.61958  0.77255  0.48576  0.95510
     36   2.81340  4.27591  4.71769  4.11508  3.37011  3.53891  4.38525  1.72337  3.93196  1.61516  2.21408  4.16832  4.41192  4.08971  3.99073  2.86982  3.11897  2.08830  4.91644  3.73840     37 l - - -
          2.68618  4.42225  2.77519  2.73123  3.46354  2.40513  3.72494  3.29354  2.67741  2.69355  4.24690  2.90347  2.73739  3.18146  2.89801  2.37887  2.77519  2.98518  4.58477  3.61503
          0.01176  4.84499  5.56734  0.61958  0.77255  0.48576  0.95510
     37   2.03712  5.32282  2.22555  2.32994  4.66519  3.29923  3.37011  4.14945  1.98608  3.62689  4.36445  2.78879  3.98466  2.87650  2.72563  2.43844  2.92788  3.59260  5.75693  4.34724     38 k - - -
          2.68618  4.42225  2.77519  2.73123  3.46354  2.40513  3.72494  3.29354  2.67741  2.69355  4.24690  2.90347  2.73739  3.18146  2.89801  2.37887  2.77519  2.98518  4.58477  3.61503
          0.01879  4.84499  4.53292  0.61958  0.77255  0.48576  0.95510
     38   2.73194  5.31993  2.63687  1.67781  4.66163  3.58797  3.77750  3.98031  2.19975  3.31921  4.36175  2.67247  2.49067  2.78406  2.84727  2.71759  2.90396  3.70881  5.75427  4.34496     39 e - - -
          2.68618  4.42225  2.77519  2.73123  3.46354  2.40513  3.72494  3.29354  2.67741  2.69355  4.24690  2.90347  2.73739  3.18146  2.89801  2.37887  2.77519  2.98518  4.58477  3.61503
          0.01184  4.83804  5.56039  0.61958  0.77255  0.47552  0.97169
     39   2.61259  5.31902  2.75889  1.72015  4.65904  2.38908  3.61357  4.14175  2.28645  3.11606  4.36131  2.90429  3.98638  2.84666  2.73810  2.40923  2.99677  3.70701  5.75442  4.34599     40 e - - -
          2.68618  4.42225  2.77519  2.73123  3.46354  2.40513  3.72494  3.29354  2.67741  2.69355  4.24690  2.90347  2.73739  3.18146  2.89801  2.37887  2.77519  2.98518  4.58477  3.61503
          0.01176  4.84499  5.56734  0.61958  0.77255  0.48576  0.95510
     40   2.82260  5.46738  1.42104  2.33936  4.79292  3.62353  3.45498  4.27957  2.68793  3.76605  4.52492  3.08961  4.07394  2.73877  3.19761  1.89366  2.77720  3.84983  5.90851  4.48386     41 d - - -
          2.68618  4.42225  2.77519  2.73123  3.46354  2.40513  3.72494  3.29354  2.67741  2.69355  4.24690  2.90347  2.73739  3.18146  2.89801  2.37887  2.77519  2.98518  4.58477  3.61503
          0.01176  4.84499  5.56734  0.61958  0.77255  0.48576  0.95510
     41   2.70757  4.42806  3.11148  1.91517  4.51754  3.31102  3.68791  2.71100  2.21405  3.50218  4.09210  3.09462  4.00019  2.49286  2.38271  2.39332  3.04719  3.21815  5.67505  4.29231     42 e - - -
          2.68618  4.42225  2.77519  2.73123  3.46354  2.40513  3.72494  3.29354  2.67741  2.69355  4.24690  2.90347  2.73739  3.18146  2.89801  2.37887  2.77519  2.98518  4.58477  3.61503
          0.01878  4.84499  4.53384  0.61958  0.77255  0.48576  0.95510
     42   2.68172  5.27103  2.92793  1.87421  4.40631  3.47837  3.07755  4.06638  2.14673  3.34611  4.31729  3.01067  2.78628  2.66562  2.92301  2.71062  3.04313  3.34370  3.24977  3.67955     43 e - - -
          2.68618  4.42225  2.77519  2.73123  3.46354  2.40513  3.72494  3.29354  2.67741  2.69355  4.24690  2.90347  2.73739  3.18146  2.89801  2.37887  2.77519  2.98518  4.58477  3.61503
          0.01184  4.83805  5.56040  0.61958  0.77255  0.47554  0.97167
     43   2.90036  4.59158  3.81535  3.24308  3.45026  3.88722  4.11894  2.82946  1.34379  2.15735  3.04702  3.63498  4.25884  3.47443  3.48483  3.13845  3.13019  2.83177  5.12320  2.68577     44 k - - -
          2.68618  4.42225  2.77519  2.73123  3.46354  2.40513  3.72494  3.29354  2.67741  2.69355  4.24690  2.90347  2.73739  3.18146  2.89801  2.37887  2.77519  2.98518  4.58477  3.61503
          0.01176  4.84499  5.56734  0.61958  0.77255  0.48576  0.95510
     44   2.57700  3.71297  4.18038  3.60148  2.95771  3.46530  4.22451  2.76038  3.42298  2.33316  3.37189  3.85274  4.28845  3.74103  3.72127  3.18943  1.18991  2.60505  4.97637  3.77825     45 t - - -
          2.68618  4.42225  2.77519  2.73123  3.46354  2.40513  3.72494  3.29354  2.67741  2.69355  4.24690  2.90347  2.73739  3.18146  2.89801  2.37887  2.77519  2.98518  4.58477  3.61503
          0.01176  4.84499  5.56734  0.61958  0.77255  0.48576  0.95510
     45   1.33062  4.84778  3.43807  2.89408  4.22435  3.32121  4.02750  3.62583  2.87610  3.26797  4.10147  3.11380  4.10112  3.21644  2.83774  2.41137  2.25810  2.77845  5.54493  4.24998     46 a - - -
          2.68618  4.42225  2.77519  2.73123  3.46354  2.40513  3.72494  3.29354  2.67741  2.69355  4.24690  2.90347  2.73739  3.18146  2.89801  2.37887  2.77519  2.98518  4.58477  3.61503
          0.01176  4.84499  5.56734  0.61958  0.77255  0.48576  0.95510
     46   2.91121  3.77068  4.69299  4.10016  1.13892  4.05483  4.33056  2.25141  3.92181  2.45542  3.41433  4.15336  4.42026  4.07815  3.98893  2.86003  3.14571  2.39915  4.83388  3.21573     47 f - - -
          2.68618  4.42225  2.77519  2.73123  3.46354  2.40513  3.72494  3.29354  2.67741  2.69355  4.24690  2.90347  2.73739  3.18146  2.89801  2.37887  2.77519  2.98518  4.58477  3.61503
          0.01176  4.84499  5.56734  0.61958  0.77255  0.48576  0.95510
     47   2.64981  4.06403  3.29892  2.67240  4.11220  3.67867  3.76711  2.49076  2.56447  3.04202  3.98416  2.62994  4.06657  2.97733  2.18527  2.37692  2.45115  2.76477  5.42887  4.12020     48 r - - -
          2.68618  4.42225  2.77519  2.73123  3.46354  2.40513  3.72494  3.29354  2.67741  2.69355  4.24690  2.90347  2.73739  3.18146  2.89801  2.37887  2.77519  2.98518  4.58477  3.61503
          0.02078  4.84499  4.36612  0.61958  0.77255  0.48576  0.95510
     48   2.64402  3.41596  4.37664  3.78826  3.08359  3.95027  4.26944  2.33873  3.65720  2.49079  3.41700  3.64579  4.32283  3.86640  3.81494  3.24298  1.24564  2.32322  4.92032  3.52197     49 t - - -
          2.68618  4.42225  2.77519  2.73123  3.46354  2.40513  3.72494  3.29354  2.67741  2.69355  4.24690  2.90347  2.73739  3.18146  2.89801  2.37887  2.77519  2.98518  4.58477  3.61503
          0.01186  4.83607  5.55842  0.61958  0.77255  0.50698  0.92209
     49   2.81329  4.81240  2.80799  2.30007  4.64444  3.39807  2.66047  4.12509  2.25850  3.24866  4.34896  2.76258  2.24851  2.87523  2.27885  2.66486  3.04436  3.69325  5.74279  4.33670     50 p - - -
          2.68620  4.42091  2.77521  2.73125  3.46356  2.40510  3.72496  3.29356  2.67743  2.69357  4.24692  2.90349  2.73741  3.18148  2.89803  2.37889  2.77521  2.98520  4.58479  3.61505
          0.07418  2.69355  5.55842  0.31150  1.31805  0.50698  0.92209
     50   2.81365  5.03301  3.10967  2.55932  2.58498  3.13348  3.56373  3.28059  2.47068  3.04109  3.95562  2.61818  4.03112  2.68219  2.38838  2.54157  2.94514  3.36768  5.00240  2.96126     52 r - - -
          2.68618  4.42225  2.77519  2.73123  3.46354  2.40513  3.72494  3.29354  2.67741  2.69355  4.24690  2.90347  2.73739  3.18146  2.89801  2.37887  2.77519  2.98518  4.58477  3.61503
          0.01186  4.83607  5.55842  0.61958  0.77255  0.50698  0.92209
     51   2.88994  4.70177  2.64156  2.48960  4.60805  1.26388  3.86034  4.06713  2.44359  3.59246  4.36540  3.11293  3.57097  2.88687  3.00075  2.80865  3.12764  3.67269  5.76357  4.37496     53 g - - -
          2.68618  4.42225  2.77519  2.73123  3.46354  2.40513  3.72494  3.29354  2.67741  2.69355  4.24690  2.90347  2.73739  3.18146  2.89801  2.37887  2.77519  2.98518  4.58477  3.61503
          0.01186  4.83607  5.55842  0.61958  0.77255  0.50698  0.92209
     52   2.61707  3.26490  3.63622  3.07007  3.72585  3.78357  2.70881  2.94670  2.59048  1.80517  3.68347  3.49298  4.16414  2.87443  3.26158  2.77468  2.53286  2.60996  5.15872  3.74367     54 l - - -
          2.68618  4.42225  2.77519  2.73123  3.46354  2.40513  3.72494  3.29354  2.67741  2.69355  4.24690  2.90347  2.73739  3.18146  2.89801  2.37887  2.77519  2.98518  4.58477  3.61503
          0.01186  4.83607  5.55842  0.61958  0.77255  0.50698  0.92209
     53   5.00357  5.85794  5.76663  5.75827  0.91105  5.41188  3.70409  4.57212  5.52150  3.68702  5.07511  4.90901  5.65298  5.10288  5.27253  4.82328  5.18549  4.52295  3.15311  0.87225     55 y - - -
          2.68618  4.42225  2.77519  2.73123  3.46354  2.40513  3.72494  3.29354  2.67741  2.69355  4.24690  2.90347  2.73739  3.18146  2.89801  2.37887  2.77519  2.98518  4.58477  3.61503
          0.01186  4.83607  5.55842  0.61958  0.77255  0.50698  0.92209
     54   2.52233  3.41018  3.02692  1.52093  4.57101  3.59722  3.12869  4.03751  2.35573  3.54684  3.85482  3.07636  3.99002  2.40787  2.87039  2.75577  2.95095  3.44793  5.70315  4.31012     56 e - - -
          2.68618  4.42225  2.77519  2.73123  3.46354  2.40513  3.72494  3.29354  2.67741  2.69355  4.24690  2.90347  2.73739  3.18146  2.89801  2.37887  2.77519  2.98518  4.58477  3.61503
          0.01186  4.83607  5.55842  0.61958  0.77255  0.50698  0.92209
     55   3.14059  4.35410  4.64301  4.09474  1.79238  4.20967  4.16129  3.01978  3.94376  2.64027  3.67958  4.16719  4.13768  4.10233  3.12537  3.20379  3.37031  2.83614  2.90782  1.28847     57 y - - -
          2.68618  4.42225  2.77519  2.73123  3.46354  2.40513  3.72494  3.29354  2.67741  2.69355  4.24690  2.90347  2.73739  3.18146  2.89801  2.37887  2.77519  2.98518  4.58477  3.61503
          0.01186  4.83607  5.55842  0.61958  0.77255  0.50698  0.92209
     56   2.81691  4.20728  3.32562  2.72334  3.93404  3.68595  3.90110  3.45762  2.45005  2.01114  3.94680  2.84199  3.85258  2.98881  2.47888  2.53919  2.18840  2.78099  5.39533  4.09505     58 l - - -
          2.68618  4.42225  2.77519  2.73123  3.46354  2.40513  3.72494  3.29354  2.67741  2.69355  4.24690  2.90347  2.73739  3.18146  2.89801  2.37887  2.77519  2.98518  4.58477  3.61503
          0.01186  4.83607  5.55842  0.61958  0.77255  0.50698  0.92209
     57   2.87271  4.55376  3.39244  2.81771  4.12492  3.72983  3.31610  3.39375  2.30686  3.15287  3.99785  3.30502  4.11302  3.02430  1.75884  2.86686  2.90888  1.81225  5.43045  4.14224     59 r - - -
          2.68618  4.42225  2.77519  2.73123  3.46354  2.40513  3.72494  3.29354  2.67741  2.69355  4.24690  2.90347  2.73739  3.18146  2.89801  2.37887  2.77519  2.98518  4.58477  3.61503
          0.01186  4.83607  5.55842  0.61958  0.77255  0.50698  0.92209
     58   2.57441  4.20819  4.81348  4.23439  3.48779  4.24905  4.64890  2.63821  4.07123  1.47630  1.23593  4.35781  4.61213  4.24451  4.17898  3.57426  3.15551  2.55149  5.18372  4.03474     60 m - - -
          2.68618  4.42225  2.77519  2.73123  3.46354  2.40513  3.72494  3.29354  2.67741  2.69355  4.24690  2.90347  2.73739  3.18146  2.89801  2.37887  2.77519  2.98518  4.58477  3.61503
          0.01186  4.83607  5.55842  0.61958  0.77255  0.47272  0.97632
     59   2.64782  4.33306  3.79249  3.28689  3.93385  3.60828  4.31071  3.62299  3.24970  3.31024  4.16644  3.50198  0.91989  3.38662  3.61956  2.61699  2.85450  3.15953  5.62086  4.37638     61 p - - -
          2.68618  4.42225  2.77519  2.73123  3.46354  2.40513  3.72494  3.29354  2.67741  2.69355  4.24690  2.90347  2.73739  3.18146  2.89801  2.37887  2.77519  2.98518  4.58477  3.61503
          0.01176  4.84499  5.56734  0.61958  0.77255  0.48576  0.95510
     60   2.87775  4.36931  4.00104  3.41543  1.15731  3.96192  4.21549  2.81583  3.56715  2.30171  3.02050  3.90851  4.33099  3.48100  3.76553  3.19126  3.10940  2.62369  4.88690  3.17351     62 f - - -
          2.68618  4.42225  2.77519  2.73123  3.46354  2.40513  3.72494  3.29354  2.67741  2.69355  4.24690  2.90347  2.73739  3.18146  2.89801  2.37887  2.77519  2.98518  4.58477  3.61503
          0.01176  4.84499  5.56734  0.61958  0.77255  0.48576  0.95510
     61   2.95341  4.94589  3.32917  3.54891  5.35683  0.46470  4.96694  4.89737  4.10939  4.53160  5.34278  3.81602  4.35337  4.24459  4.47495  2.47663  3.48268  4.16271  6.64857  5.40616     63 G - - -
          2.68618  4.42225  2.77519  2.73123  3.46354  2.40513  3.72494  3.29354  2.67741  2.69355  4.24690  2.90347  2.73739  3.18146  2.89801  2.37887  2.77519  2.98518  4.58477  3.61503
          0.01176  4.84499  5.56734  0.61958  0.77255  0.48576  0.95510
     62   3.57795  4.04218  5.50463  4.92212  3.33448  4.88300  5.23587  2.33850  4.76690  0.66669  3.12343  5.02621  5.09751  4.80312  4.78022  4.23179  3.80240  1.89522  5.51240  4.43975     64 L - - -
          2.68618  4.42225  2.77519  2.73123  3.46354  2.40513  3.72494  3.29354  2.67741  2.69355  4.24690  2.90347  2.73739  3.18146  2.89801  2.37887  2.77519  2.98518  4.58477  3.61503
          0.01176  4.84499  5.56734  0.61958  0.77255  0.48576  0.95510
     63   2.60321  3.24050  3.15775  2.59904  4.42729  3.62881  3.38389  3.86608  1.74384  3.42389  4.20898  3.13076  4.01987  2.61510  2.66116  2.65788  2.12821  3.15196  5.62282  4.26067     65 k - - -
          2.68618  4.42225  2.77519  2.73123  3.46354  2.40513  3.72494  3.29354  2.67741  2.69355  4.24690  2.90347  2.73739  3.18146  2.89801  2.37887  2.77519  2.98518  4.58477  3.61503
          0.01176  4.84499  5.56734  0.61958  0.77255  0.48576  0.95510
     64   2.81778  4.51730  3.21840  2.66274  3.82701  3.05332  3.85861  3.28497  2.42384  3.29885  4.10872  1.44518  3.66300  3.00662  3.11991  2.48846  2.83338  3.37002  5.53895  4.20194     66 n - - -
          2.68618  4.42225  2.77519  2.73123  3.46354  2.40513  3.72494  3.29354  2.67741  2.69355  4.24690  2.90347  2.73739  3.18146  2.89801  2.37887  2.77519  2.98518  4.58477  3.61503
          0.01176  4.84499  5.56734  0.61958  0.77255  0.48576  0.95510
     65   0.71309  4.72814  3.97262  3.60505  4.89226  2.96136  4.69603  4.33460  3.65231  3.98227  4.77923  2.87025  4.21525  3.93243  4.00736  2.04156  3.12214  3.55676  6.20321  4.97956     67 a - - -
          2.68618  4.42225  2.77519  2.73123  3.46354  2.40513  3.72494  3.29354  2.67741  2.69355  4.24690  2.90347  2.73739  3.18146  2.89801  2.37887  2.77519  2.98518  4.58477  3.61503
          0.01176  4.84499  5.56734  0.61958  0.77255  0.48576  0.95510
     66   2.34864  4.74960  3.66458  3.15829  4.28490  2.61099  4.23452  3.67555  3.13072  3.02395  4.19104  3.53799  1.12764  3.46283  3.33254  2.73811  3.13689  3.01346  5.63933  4.37798     68 p - - -
          2.68618  4.42225  2.77519  2.73123  3.46354  2.40513  3.72494  3.29354  2.67741  2.69355  4.24690  2.90347  2.73739  3.18146  2.89801  2.37887  2.77519  2.98518  4.58477  3.61503
          0.01176  4.84499  5.56734  0.61958  0.77255  0.48576  0.95510
     67   1.62538  5.15534  2.96990  2.53100  3.50972  3.00080  3.82541  3.88279  2.59611  3.43887  4.22165  3.00425  3.73953  2.61949  3.07503  2.03296  2.94681  3.51537  5.63688  4.26947     69 a - - -
          2.68618  4.42225  2.77519  2.73123  3.46354  2.40513  3.72494  3.29354  2.67741  2.69355  4.24690  2.90347  2.73739  3.18146  2.89801  2.37887  2.77519  2.98518  4.58477  3.61503
          0.01176  4.84499  5.56734  0.61958  0.77255  0.48576  0.95510
     68   2.45763  4.44680  3.89177  3.31921  3.30499  3.18770  3.46512  2.38077  3.18231  2.60100  3.55534  3.66910  4.22795  3.53204  3.45650  2.67932  1.62512  2.30800  5.04180  3.58294     70 t - - -
          2.68618  4.42225  2.77519  2.73123  3.46354  2.40513  3.72494  3.29354  2.67741  2.69355  4.24690  2.90347  2.73739  3.18146  2.89801  2.37887  2.77519  2.98518  4.58477  3.61503
          0.01176  4.84499  5.56734  0.61958  0.77255  0.48576  0.95510
     69   4.08297  4.46062  5.43441  5.10262  0.54826  4.96287  4.12319  3.63622  4.90152  2.45490  4.24977  4.74123  5.25345  4.79379  4.84093  4.32291  4.30216  3.58043  4.25021  2.06345     71 F - - -
          2.68618  4.42225  2.77519  2.73123  3.46354  2.40513  3.72494  3.29354  2.67741  2.69355  4.24690  2.90347  2.73739  3.18146  2.89801  2.37887  2.77519  2.98518  4.58477  3.61503
          0.01176  4.84499  5.56734  0.61958  0.77255  0.48576  0.95510
     70   2.67349  3.76573  3.29148  2.59233  4.14257  3.67721  3.68372  3.40929  2.71287  3.17575  3.12195  3.23829  4.06696  1.38092  3.15848  2.43215  3.05691  3.24641  5.44952  4.13795     72 q - - -
          2.68618  4.42225  2.77519  2.73123  3.46354  2.40513  3.72494  3.29354  2.67741  2.69355  4.24690  2.90347  2.73739  3.18146  2.89801  2.37887  2.77519  2.98518  4.58477  3.61503
          0.01176  4.84499  5.56734  0.61958  0.77255  0.48576  0.95510
     71   2.64408  5.23591  2.99400  2.48149  4.54495  3.33218  3.58123  3.32613  2.31231  3.52488  4.05513  2.91732  3.99964  2.83266  1.48159  2.68682  2.82378  3.60712  5.68999  4.04837     73 r - - -
          2.68618  4.42225  2.77519  2.73123  3.46354  2.40513  3.72494  3.29354  2.67741  2.69355  4.24690  2.90347  2.73739  3.18146  2.89801  2.37887  2.77519  2.98518  4.58477  3.61503
          0.01176  4.84499  5.56734  0.61958  0.77255  0.48576  0.95510
     72   2.37095  3.18171  4.35236  3.80974  2.64065  3.98320  3.08546  2.22790  3.84949  1.85586  2.56410  4.09111  4.34854  4.01069  3.91437  3.06898  2.65975  2.36329  4.85264  3.07935     74 l - - -
          2.68618  4.42225  2.77519  2.73123  3.46354  2.40513  3.72494  3.29354  2.67741  2.69355  4.24690  2.90347  2.73739  3.18146  2.89801  2.37887  2.77519  2.98518  4.58477  3.61503
          0.01176  4.84499  5.56734  0.61958  0.77255  0.48576  0.95510
     73   3.00137  4.39508  4.72804  4.13666  3.48115  4.17968  4.51667  1.80464  3.16380  2.22636  1.46259  4.25297  4.52847  4.15887  4.07683  3.48782  2.98186  1.93524  5.07591  3.89899     75 m - - -
          2.68618  4.42225  2.77519  2.73123  3.46354  2.40513  3.72494  3.29354  2.67741  2.69355  4.24690  2.90347  2.73739  3.18146  2.89801  2.37887  2.77519  2.98518  4.58477  3.61503
          0.01176  4.84499  5.56734  0.61958  0.77255  0.48576  0.95510
     74   2.73078  5.30751  2.17578  2.37564  4.64507  3.47628  3.55120  3.79238  2.44311  3.60958  3.96032  1.87263  3.32189  2.66313  2.85537  2.66541  2.79798  3.35817  5.74468  4.33825     76 n - - -
          2.68621  4.42092  2.77522  2.73126  3.46357  2.40515  3.72497  3.29357  2.67731  2.69358  4.24692  2.90343  2.73742  3.18149  2.89803  2.37889  2.77522  2.98521  4.58480  3.61506
          0.09737  2.41955  5.56734  0.26342  1.46282  0.48576  0.95510
     75   2.45124  5.30573  2.47444  2.15363  4.30163  3.41289  3.54885  3.58503  2.17098  3.50880  4.34849  2.60968  3.98420  2.55724  2.75819  2.44373  2.71282  3.25008  4.76743  4.19195     78 e - - -
          2.68618  4.42225  2.77519  2.73123  3.46354  2.40513  3.72494  3.29354  2.67741  2.69355  4.24690  2.90347  2.73739  3.18146  2.89801  2.37887  2.77519  2.98518  4.58477  3.61503
          0.01176  4.84499  5.56734  0.61958  0.77255  0.48576  0.95510
     76   2.58747  3.77382  4.77550  4.16659  3.20359  4.03543  4.37111  1.75880  3.96615  2.12122  2.58024  4.17957  4.39731  4.10944  3.99591  3.11854  2.70437  1.55528  4.87963  3.58162     79 v - - -
          2.68618  4.42225  2.77519  2.73123  3.46354  2.40513  3.72494  3.29354  2.67741  2.69355  4.24690  2.90347  2.73739  3.18146  2.89801  2.37887  2.77519  2.98518  4.58477  3.61503
          0.01176  4.84499  5.56734  0.61958  0.77255  0.48576  0.95510
     77   2.90200  3.32414  4.78812  4.18022  1.89662  4.06973  4.39979  2.35515  3.98458  1.28162  3.26568  4.20657  3.74056  4.12400  4.01952  3.26281  3.13398  2.40001  4.90188  3.72838     80 l - - -
          2.68618  4.42225  2.77519  2.73123  3.46354  2.40513  3.72494  3.29354  2.67741  2.69355  4.24690  2.90347  2.73739  3.18146  2.89801  2.37887  2.77519  2.98518  4.58477  3.61503
          0.01176  4.84499  5.56734  0.61958  0.77255  0.48576  0.95510
     78   2.38122  5.28864  2.87835  2.48154  4.41599  2.49787  3.31140  4.09401  2.43179  3.39412  3.96100  2.99483  3.98732  2.52098  2.04543  2.43761  2.70077  3.67117  5.73040  4.32887     81 r - - -
          2.68618  4.42225  2.77519  2.73123  3.46354  2.40513  3.72494  3.29354  2.67741  2.69355  4.24690  2.90347  2.73739  3.18146  2.89801  2.37887  2.77519  2.98518  4.58477  3.61503
          0.01176  4.84499  5.56734  0.61958  0.77255  0.48576  0.95510
     79   2.71962  5.33269  2.07894  2.02797  4.67623  2.69407  3.60362  4.16204  2.37961  3.54094  4.37419  2.64493  3.07843  2.83471  2.86908  2.39250  2.90721  3.72259  5.76584  4.35427     82 e - - -
          2.68618  4.42225  2.77519  2.73123  3.46354  2.40513  3.72494  3.29354  2.67741  2.69355  4.24690  2.90347  2.73739  3.18146  2.89801  2.37887  2.77519  2.98518  4.58477  3.61503
          0.01176  4.84499  5.56734  0.61958  0.77255  0.48576  0.95510
     80   2.75529  4.05303  3.86373  3.39192  2.64554  3.92882  3.21565  2.45540  3.56822  1.63725  2.99674  3.67872  4.29867  3.04709  3.63220  3.21319  2.99459  2.31406  4.92367  2.71915     83 l - - -
          2.68618  4.42225  2.77519  2.73123  3.46354  2.40513  3.72494  3.29354  2.67741  2.69355  4.24690  2.90347  2.73739  3.18146  2.89801  2.37887  2.77519  2.98518  4.58477  3.61503
          0.01754  4.84499  4.65466  0.61958  0.77255  0.48576  0.95510
     81   2.76135  4.18244  3.83565  3.02355  3.59481  3.83678  3.84469  2.10407  2.72739  1.82126  3.38835  3.34516  3.09823  3.30969  3.15150  2.87240  2.92829  2.58088  4.50469  3.18342     84 l - - -
          2.68618  4.42225  2.77519  2.73123  3.46354  2.40513  3.72494  3.29354  2.67741  2.69355  4.24690  2.90347  2.73739  3.18146  2.89801  2.37887  2.77519  2.98518  4.58477  3.61503
          0.13726  4.83928  2.11743  0.61958  0.77255  0.49943  0.93364
     82   2.76848  5.25922  2.34336  2.23369  4.43203  2.29309  3.62223  4.07599  2.40060  3.11685  4.13122  2.61704  3.13490  2.77414  2.70012  2.51867  2.99970  3.64533  5.69690  4.17478     85 e - - -
          2.68618  4.42225  2.77519  2.73123  3.46354  2.40513  3.72494  3.29354  2.67741  2.69355  4.24690  2.90347  2.73739  3.18146  2.89801  2.37887  2.77519  2.98518  4.58477  3.61503
          0.06098  4.71542  2.99161  0.61958  0.77255  0.74310  0.64557
     83   2.75357  5.22473  2.77946  2.19472  4.55400  3.53242  3.72108  3.03080  1.76988  3.52291  4.26979  2.61729  3.80310  2.78150  2.59026  2.46586  2.83367  3.27320  5.66663  4.26609     86 k - - -
          2.68621  4.42228  2.77523  2.73126  3.46357  2.40512  3.72498  3.29357  2.67744  2.69358  4.24693  2.90309  2.73743  3.18149  2.89804  2.37882  2.77523  2.98521  4.58480  3.61506
          0.16676  2.12174  3.38802  0.24376  1.53097  0.38688  1.13685
     84   2.80028  3.61603  3.22865  2.68390  2.06762  3.32392  3.46046  2.85851  2.63487  2.98185  3.69810  2.48346  4.08264  2.94862  3.12558  2.71453  2.85033  2.93617  5.29897  3.60534     88 f - - -
          2.68618  4.42225  2.77519  2.73123  3.46354  2.40513  3.72494  3.29354  2.67741  2.69355  4.24690  2.90347  2.73739  3.18146  2.89801  2.37887  2.77519  2.98518  4.58477  3.61503
          0.01238  4.79378  5.51612  0.61958  0.77255  0.42064  1.06893
     85   2.45332  2.75082  4.68507  4.07916  3.10593  4.00431  4.33343  2.30013  3.89201  2.26104  2.92234  4.12450  4.36842  4.04765  3.20267  3.18088  2.98605  1.35729  4.86573  3.68642     89 v - - -
          2.68618  4.42225  2.77519  2.73123  3.46354  2.40513  3.72494  3.29354  2.67741  2.69355  4.24690  2.90347  2.73739  3.18146  2.89801  2.37887  2.77519  2.98518  4.58477  3.61503
          0.01176  4.84499  5.56734  0.61958  0.77255  0.48576  0.95510
     86   2.63164  3.50526  4.45605  2.74653  2.65084  3.95857  4.02634  2.31116  3.55013  2.10135  2.76724  3.63653  4.32598  3.69764  3.84062  2.91943  2.88819  1.88291  4.88368  3.06735     90 v - - -
          2.68618  4.42225  2.77519  2.73123  3.46354  2.40513  3.72494  3.29354  2.67741  2.69355  4.24690  2.90347  2.73739  3.18146  2.89801  2.37887  2.77519  2.98518  4.58477  3.61503
          0.01176  4.84499  5.56734  0.61958  0.77255  0.48576  0.95510
     87   1.96721  3.60736  4.35650  3.62190  3.33180  3.94375  4.25120  2.48495  3.63668  2.30795  3.40749  3.38992  4.31251  3.52608  3.79664  3.12072  2.89320  1.46601  4.90526  3.09864     91 v - - -
          2.68618  4.42225  2.77519  2.73123  3.46354  2.40513  3.72494  3.29354  2.67741  2.69355  4.24690  2.90347  2.73739  3.18146  2.89801  2.37887  2.77519  2.98518  4.58477  3.61503
          0.01176  4.84499  5.56734  0.61958  0.77255  0.48576  0.95510
     88   3.40025  4.84122  4.62476  4.11772  2.06924  4.37892  3.92934  3.33964  3.97395  2.96177  3.63489  4.21147  4.73135  4.15282  3.59642  2.89767  3.62885  3.16006  4.42803  0.82332     92 y - - -
          2.68618  4.42225  2.77519  2.73123  3.46354  2.40513  3.72494  3.29354  2.67741  2.69355  4.24690  2.90347  2.73739  3.18146  2.89801  2.37887  2.77519  2.98518  4.58477  3.61503
          0.01176  4.84499  5.56734  0.61958  0.77255  0.48576  0.95510
     89   3.05186  4.41074  4.98391  4.37600  2.73664  4.24442  4.57743  2.13063  4.17788  1.35454  2.19927  4.39542  4.57574  4.28971  4.19331  3.56143  2.78468  1.86092  5.02892  3.68713     93 l - - -
          2.68618  4.42225  2.77519  2.73123  3.46354  2.40513  3.72494  3.29354  2.67741  2.69355  4.24690  2.90347  2.73739  3.18146  2.89801  2.37887  2.77519  2.98518  4.58477  3.61503
          0.01176  4.84499  5.56734  0.61958  0.77255  0.48576  0.95510
     90   3.55687  6.07406  0.48157  2.65684  5.60091  3.70795  4.46273  5.22643  3.65780  4.70780  5.61493  3.11413  4.42477  3.66157  4.34614  2.69756  3.92570  4.69991  6.82787  5.24327     94 D - - -
          2.68618  4.42225  2.77519  2.73123  3.46354  2.40513  3.72494  3.29354  2.67741  2.69355  4.24690  2.90347  2.73739  3.18146  2.89801  2.37887  2.77519  2.98518  4.58477  3.61503
          0.01176  4.84499  5.56734  0.61958  0.77255  0.48576  0.95510
     91   3.43834  6.01139  0.61721  2.59260  5.22612  3.72121  4.23972  4.81829  2.64538  4.30142  5.15239  3.05155  4.33672  3.40790  3.79112  3.32055  3.72210  4.39122  6.41625  3.99588     95 D - - -
          2.68618  4.42225  2.77519  2.73123  3.46354  2.40513  3.72494  3.29354  2.67741  2.69355  4.24690  2.90347  2.73739  3.18146  2.89801  2.37887  2.77519  2.98518  4.58477  3.61503
          0.01176  4.84499  5.56734  0.61958  0.77255  0.48576  0.95510
     92   3.37590  4.22925  5.37876  4.80889  2.95430  4.70555  5.11532  1.09282  4.64824  1.76214  3.09639  4.86345  4.98548  4.76468  4.68235  4.05289  3.61229  1.53285  5.49857  4.35382     96 i - - -
          2.68618  4.42225  2.77519  2.73123  3.46354  2.40513  3.72494  3.29354  2.67741  2.69355  4.24690  2.90347  2.73739  3.18146  2.89801  2.37887  2.77519  2.98518  4.58477  3.61503
          0.01176  4.84499  5.56734  0.61958  0.77255  0.48576  0.95510
     93   2.96341  3.31732  4.86213  4.26279  3.43866  4.15782  4.50955  1.80037  4.07478  1.21959  3.29976  4.29568  4.51156  4.22471  4.11848  3.06689  2.98647  1.99248  5.01518  3.83839     97 l - - -
          2.68618  4.42225  2.77519  2.73123  3.46354  2.40513  3.72494  3.29354  2.67741  2.69355  4.24690  2.90347  2.73739  3.18146  2.89801  2.37887  2.77519  2.98518  4.58477  3.61503
          0.01176  4.84499  5.56734  0.61958  0.77255  0.48576  0.95510
     94   2.79337  3.89086  4.99206  4.40369  3.55695  4.29296  4.66954  1.29890  4.22198  2.45853  3.52697  4.43723  4.63869  4.37954  4.26962  3.61726  3.29675  1.25652  3.50307  3.97998     98 v - - -
          2.68618  4.42225  2.77519  2.73123  3.46354  2.40513  3.72494  3.29354  2.67741  2.69355  4.24690  2.90347  2.73739  3.18146  2.89801  2.37887  2.77519  2.98518  4.58477  3.61503
          0.01176  4.84499  5.56734  0.61958  0.77255  0.48576  0.95510
     95   2.44951  4.37737  4.06505  3.48682  2.16953  3.89024  3.18960  2.54658  2.78829  2.57686  3.36893  3.64144  4.26315  3.65452  3.51989  2.88741  2.70555  2.58312  4.21655  2.13232     99 y - - -
          2.68618  4.42225  2.77519  2.73123  3.46354  2.40513  3.72494  3.29354  2.67741  2.69355  4.24690  2.90347  2.73739  3.18146  2.89801  2.37887  2.77519  2.98518  4.58477  3.61503
          0.01176  4.84499  5.56734  0.61958  0.77255  0.48576  0.95510
     96   2.49668  3.27734  3.86610  3.35276  4.32926  2.31176  4.37307  3.33542  3.32138  3.40279  4.24874  3.36553  4.17837  3.62813  3.69382  1.05551  2.51868  3.34993  5.70304  4.46265    100 s - - -
          2.68618  4.42225  2.77519  2.73123  3.46354  2.40513  3.72494  3.29354  2.67741  2.69355  4.24690  2.90347  2.73739  3.18146  2.89801  2.37887  2.77519  2.98518  4.58477  3.61503
          0.01176  4.84499  5.56734  0.61958  0.77255  0.48576  0.95510
     97   2.58608  4.57598  2.91518  2.17276  4.65702  3.58941  3.65763  4.14026  1.88892  3.49647  4.00457  2.88894  3.35334  2.37814  2.43718  2.45363  2.69409  3.60338  5.75067  4.34210    101 k - - -
          2.68619  4.42227  2.77521  2.73125  3.46355  2.40503  3.72496  3.29356  2.67742  2.69347  4.24691  2.90348  2.73741  3.18148  2.89802  2.37888  2.77521  2.98520  4.58478  3.61505
          0.11151  2.89097  2.99589  0.34462  1.23267  0.48576  0.95510
     98   2.80054  4.73404  2.40341  2.51719  4.56902  3.48928  3.77487  4.03745  2.41161  3.54397  4.07396  2.45988  3.89181  2.83028  2.94156  1.84073  2.10009  3.62603  5.69794  4.30287    103 s - - -
          2.68618  4.42225  2.77519  2.73123  3.46354  2.40513  3.72494  3.29354  2.67741  2.69355  4.24690  2.90347  2.73739  3.18146  2.89801  2.37887  2.77519  2.98518  4.58477  3.61503
          0.01233  4.79772  5.52007  0.61958  0.77255  0.59147  0.80634
     99   2.75764  4.04657  3.27344  2.17896  2.92999  3.71741  3.94795  3.03303  2.51719  2.12392  3.41603  3.35502  3.45816  2.80260  2.94038  2.81025  3.03411  2.91816  4.08658  3.48152    104 l - - -
          2.68618  4.42225  2.77519  2.73123  3.46354  2.40513  3.72494  3.29354  2.67741  2.69355  4.24690  2.90347  2.73739  3.18146  2.89801  2.37887  2.77519  2.98518  4.58477  3.61503
          0.01233  4.79772  5.52007  0.61958  0.77255  0.59147  0.80634
    100   2.75575  5.30175  2.54835  1.56987  4.64350  3.57205  3.76041  4.12723  2.21491  3.60556  3.76098  2.86168  3.56144  2.56374  2.89110  2.48637  2.81764  3.47501  5.73628  4.32714    105 e - - -
          2.68618  4.42225  2.77519  2.73123  3.46354  2.40513  3.72494  3.29354  2.67741  2.69355  4.24690  2.90347  2.73739  3.18146  2.89801  2.37887  2.77519  2.98518  4.58477  3.61503
          0.01233  4.79772  5.52007  0.61958  0.77255  0.59147  0.80634
    101   2.76605  5.30928  2.42338  1.49214  4.64772  3.37870  3.55272  4.13039  2.44790  3.40431  4.35242  2.86170  3.97404  2.58994  3.00539  2.62796  2.56711  3.44605  5.74525  4.33600    106 e - - -
          2.68618  4.42225  2.77519  2.73123  3.46354  2.40513  3.72494  3.29354  2.67741  2.69355  4.24690  2.90347  2.73739  3.18146  2.89801  2.37887  2.77519  2.98518  4.58477  3.61503
          0.01233  4.79772  5.52007  0.61958  0.77255  0.42492  1.06081
    102   2.78324  3.52033  3.91220  3.34076  3.40026  3.86752  1.23876  2.94129  3.26081  2.53411  3.37510  3.68746  4.24736  3.54927  3.56068  3.13044  2.71159  2.73237  5.04135  3.63880    107 h - - -
          2.68618  4.42225  2.77519  2.73123  3.46354  2.40513  3.72494  3.29354  2.67741  2.69355  4.24690  2.90347  2.73739  3.18146  2.89801  2.37887  2.77519  2.98518  4.58477  3.61503
          0.01176  4.84499  5.56734  0.61958  0.77255  0.48576  0.95510
    103   2.72945  4.36717  3.61993  2.98404  3.24986  3.89575  4.04273  2.11391  3.17148  1.63802  3.26486  3.60997  4.26823  3.28714  3.46126  3.05394  2.93230  2.14338  4.19687  3.49999    108 l - - -
          2.68618  4.42225  2.77519  2.73123  3.46354  2.40513  3.72494  3.29354  2.67741  2.69355  4.24690  2.90347  2.73739  3.18146  2.89801  2.37887  2.77519  2.98518  4.58477  3.61503
          0.01176  4.84499  5.56734  0.61958  0.77255  0.48576  0.95510
    104   2.58672  5.31590  2.79058  1.95163  4.46595  3.58940  3.66852  3.72415  1.87418  3.29738  4.35756  2.75245  3.98280  2.52104  2.78452  2.31722  2.88780  3.52705  5.75081  4.34220    109 k - - -
          2.68618  4.42225  2.77519  2.73123  3.46354  2.40513  3.72494  3.29354  2.67741  2.69355  4.24690  2.90347  2.73739  3.18146  2.89801  2.37887  2.77519  2.98518  4.58477  3.61503
          0.01176  4.84499  5.56734  0.61958  0.77255  0.48576  0.95510
    105   2.75761  5.28935  2.62503  2.44072  4.61948  3.59424  2.00931  3.47177  2.25944  3.58817  4.33401  2.45948  3.98746  2.76655  2.77260  2.54829  2.89152  3.33826  5.73098  3.79568    110 h - - -
          2.68618  4.42225  2.77519  2.73123  3.46354  2.40513  3.72494  3.29354  2.67741  2.69355  4.24690  2.90347  2.73739  3.18146  2.89801  2.37887  2.77519  2.98518  4.58477  3.61503
          0.01176  4.84499  5.56734  0.61958  0.77255  0.48576  0.95510
    106   3.14782  4.50537  4.97371  4.39098  3.57049  4.37402  4.74586  2.13481  4.22938  1.02698  3.40339  4.48310  4.70578  4.39271  4.31054  3.47945  2.66250  1.69174  5.24718  4.08050    111 l - - -
          2.68618  4.42225  2.77519  2.73123  3.46354  2.40513  3.72494  3.29354  2.67741  2.69355  4.24690  2.90347  2.73739  3.18146  2.89801  2.37887  2.77519  2.98518  4.58477  3.61503
          0.01176  4.84499  5.56734  0.61958  0.77255  0.48576  0.95510
    107   2.68741  5.31563  2.70178  2.09141  4.65673  3.43931  3.40556  3.21419  2.10201  3.61902  4.35741  2.96546  3.98357  2.39688  2.05112  2.71304  2.80593  3.70415  5.20675  4.34239    112 r - - -
          2.68618  4.42225  2.77519  2.73123  3.46354  2.40513  3.72494  3.29354  2.67741  2.69355  4.24690  2.90347  2.73739  3.18146  2.89801  2.37887  2.77519  2.98518  4.58477  3.61503
          0.01176  4.84499  5.56734  0.61958  0.77255  0.48576  0.95510
    108   2.54778  5.08427  2.96023  2.11975  3.47553  3.63371  3.83328  3.34551  2.12141  2.58105  3.54354  3.09352  4.02441  2.64757  2.59475  2.83285  2.63086  3.16052  4.78693  4.22229    113 e - - -
          2.68618  4.42225  2.77519  2.73123  3.46354  2.40513  3.72494  3.29354  2.67741  2.69355  4.24690  2.90347  2.73739  3.18146  2.89801  2.37887  2.77519  2.98518  4.58477  3.61503
          0.01176  4.84499  5.56734  0.61958  0.77255  0.48576  0.95510
    109   2.92693  3.09881  4.96758  4.38245  3.58617  4.29917  4.68037  2.06505  4.21013  2.22994  3.26660  4.43251  4.64582  4.37665  4.27171  3.49424  2.86063  0.95564  5.18979  4.00423    114 v - - -
          2.68618  4.42225  2.77519  2.73123  3.46354  2.40513  3.72494  3.29354  2.67741  2.69355  4.24690  2.90347  2.73739  3.18146  2.89801  2.37887  2.77519  2.98518  4.58477  3.61503
          0.01176  4.84499  5.56734  0.61958  0.77255  0.48576  0.95510
    110   3.18299  4.95460  5.54635  4.95332  1.51470  4.92912  5.20837  2.26915  4.78958  0.89717  3.07833  5.06356  5.11413  4.77800  4.77992  4.27449  3.87859  2.78887  5.43214  4.35325    115 l - - -
          2.68618  4.42225  2.77519  2.73123  3.46354  2.40513  3.72494  3.29354  2.67741  2.69355  4.24690  2.90347  2.73739  3.18146  2.89801  2.37887  2.77519  2.98518  4.58477  3.61503
          0.01932  4.84499  4.48611  0.61958  0.77255  0.48576  0.95510
    111   2.60239  3.79439  2.70392  1.85140  4.63980  3.36436  3.77609  4.12011  2.23063  3.06033  4.20135  2.70505  3.98148  2.37292  2.75865  2.54976  2.85451  3.42283  5.74031  4.33428    116 e - - -
          2.68618  4.42225  2.77519  2.73123  3.46354  2.40513  3.72494  3.29354  2.67741  2.69355  4.24690  2.90347  2.73739  3.18146  2.89801  2.37887  2.77519  2.98518  4.58477  3.61503
          0.01185  4.83752  5.55987  0.61958  0.77255  0.47478  0.97292
    112   2.46339  3.86085  3.26086  2.65015  4.17642  3.57895  3.87309  2.90798  2.17152  3.02547  4.03137  3.12991  3.33471  2.99115  1.93084  2.57038  2.90766  2.93546  5.47047  3.77863    117 r - - -
          2.68618  4.42225  2.77519  2.73123  3.46354  2.40513  3.72494  3.29354  2.67741  2.69355  4.24690  2.90347  2.73739  3.18146  2.89801  2.37887  2.77519  2.98518  4.58477  3.61503
          0.01176  4.84499  5.56734  0.61958  0.77255  0.48576  0.95510
    113   2.62014  2.94656  4.57881  3.97898  3.00263  4.00072  4.32116  2.46029  3.13431  1.11223  3.26415  4.07914  4.36423  3.98844  3.73563  3.30176  3.08997  2.49916  4.89109  3.71083    118 l - - -
          2.68618  4.42225  2.77519  2.73123  3.46354  2.40513  3.72494  3.29354  2.67741  2.69355  4.24690  2.90347  2.73739  3.18146  2.89801  2.37887  2.77519  2.98518  4.58477  3.61503
          0.01176  4.84499  5.56734  0.61958  0.77255  0.48576  0.95510
    114   2.56288  5.28389  3.09757  2.30739  4.61130  3.60641  3.79043  3.72212  2.20175  3.44351  4.33023  2.88035  3.99856  2.54046  1.59564  2.59762  2.92439  3.47058  5.72492  4.19924    119 r - - -
          2.68618  4.42225  2.77519  2.73123  3.46354  2.40513  3.72494  3.29354  2.67741  2.69355  4.24690  2.90347  2.73739  3.18146  2.89801  2.37887  2.77519  2.98518  4.58477  3.61503
          0.01176  4.84499  5.56734  0.61958  0.77255  0.48576  0.95510
    115   2.63446  5.32863  2.56444  1.89275  4.67382  3.49868  3.49119  4.15983  1.83313  3.63376  4.36946  2.62070  3.98358  2.62675  2.58269  2.59080  2.98162  3.50136  5.76091  4.34987    120 k - - -
          2.68618  4.42225  2.77519  2.73123  3.46354  2.40513  3.72494  3.29354  2.67741  2.69355  4.24690  2.90347  2.73739  3.18146  2.89801  2.37887  2.77519  2.98518  4.58477  3.61503
          0.01176  4.84499  5.56734  0.61958  0.77255  0.48576  0.95510
    116   1.68414  4.80781  3.37980  2.77839  3.16603  3.70695  2.89141  3.38054  2.70937  3.04213  3.68679  2.77585  4.09320  3.08623  3.23153  2.65565  2.81250  3.10975  5.34933  2.65073    121 a - - -
          2.68618  4.42225  2.77519  2.73123  3.46354  2.40513  3.72494  3.29354  2.67741  2.69355  4.24690  2.90347  2.73739  3.18146  2.89801  2.37887  2.77519  2.98518  4.58477  3.61503
          0.01954  4.84499  4.46663  0.61958  0.77255  0.48576  0.95510
    117   2.84694  5.30342  3.10610  2.51802  4.46705  1.98443  3.70804  4.10422  2.20718  3.36576  4.35030  1.95030  4.01168  2.62774  2.52835  2.81751  2.97788  3.68819  5.73770  4.34819    122 n - - -
          2.68618  4.42225  2.77519  2.73123  3.46354  2.40513  3.72494  3.29354  2.67741  2.69355  4.24690  2.90347  2.73739  3.18146  2.89801  2.37887  2.77519  2.98518  4.58477  3.61503
          0.01185  4.83730  5.55964  0.61958  0.77255  0.47446  0.97344
    118   3.05523  4.67775  5.25402  4.64625  2.55050  4.55421  4.86257  2.37436  4.45918  0.80145  2.42253  4.70131  4.82308  4.50918  4.45752  3.87987  3.56474  2.61081  4.43183  4.11059    123 l - - -
          2.68618  4.42225  2.77519  2.73123  3.46354  2.40513  3.72494  3.29354  2.67741  2.69355  4.24690  2.90347  2.73739  3.18146  2.89801  2.37887  2.77519  2.98518  4.58477  3.61503
          0.01176  4.84499  5.56734  0.61958  0.77255  0.48576  0.95510
    119   2.82205  4.33609  3.43239  2.81887  2.87549  3.72438  3.95026  3.14137  1.91488  2.76715  3.84559  3.18211  4.10925  3.02275  2.50618  2.94634  2.27209  2.75973  5.30547  3.01972    124 k - - -
          2.68618  4.42225  2.77519  2.73123  3.46354  2.40513  3.72494  3.29354  2.67741  2.69355  4.24690  2.90347  2.73739  3.18146  2.89801  2.37887  2.77519  2.98518  4.58477  3.61503
          0.01176  4.84499  5.56734  0.61958  0.77255  0.48576  0.95510
    120   2.09888  4.12973  4.78350  4.18309  3.28960  3.70024  4.44659  1.74791  3.99960  1.55594  3.26410  4.22871  4.46153  4.15595  4.05356  3.41521  3.06432  1.87044  4.96899  3.78952    125 l - - -
          2.68618  4.42225  2.77519  2.73123  3.46354  2.40513  3.72494  3.29354  2.67741  2.69355  4.24690  2.90347  2.73739  3.18146  2.89801  2.37887  2.77519  2.98518  4.58477  3.61503
          0.01176  4.84499  5.56734  0.61958  0.77255  0.48576  0.95510
    121   2.78299  5.34541  2.84025  2.41935  4.68800  3.05799  3.45672  4.17282  1.86963  3.64873  4.38807  1.76436  3.99724  2.63635  2.90318  2.43041  3.06972  3.73499  5.77775  4.36693    126 n - - -
          2.68618  4.42225  2.77519  2.73123  3.46354  2.40513  3.72494  3.29354  2.67741  2.69355  4.24690  2.90347  2.73739  3.18146  2.89801  2.37887  2.77519  2.98518  4.58477  3.61503
          0.01176  4.84499  5.56734  0.61958  0.77255  0.48576  0.95510
    122   2.47984  4.47752  3.82683  3.04647  3.36104  3.83650  4.10133  2.60516  2.82698  1.98986  3.11038  3.62594  2.37133  3.18913  2.84043  2.95316  3.05820  2.47511  3.72390  3.84680    127 l - - -
          2.68618  4.42225  2.77519  2.73123  3.46354  2.40513  3.72494  3.29354  2.67741  2.69355  4.24690  2.90347  2.73739  3.18146  2.89801  2.37887  2.77519  2.98518  4.58477  3.61503
          0.01176  4.84499  5.56734  0.61958  0.77255  0.48576  0.95510
    123   2.45025  5.33494  2.36510  1.72239  4.67784  3.44255  3.78477  4.16344  2.15130  3.63927  4.37678  2.83550  3.98905  2.56282  3.01760  2.27489  3.00853  3.59986  5.76833  4.14950    128 e - - -
          2.68618  4.42225  2.77519  2.73123  3.46354  2.40513  3.72494  3.29354  2.67741  2.69355  4.24690  2.90347  2.73739  3.18146  2.89801  2.37887  2.77519  2.98518  4.58477  3.61503
          0.01878  4.84499  4.53384  0.61958  0.77255  0.48576  0.95510
    124   3.79424  5.81260  3.95118  3.49204  5.39965  4.21903  4.30564  4.84555  0.40268  4.23215  5.14937  3.59734  4.68319  3.46072  2.71286  3.78813  3.99715  4.49801  6.13377  5.00577    129 K - - -
          2.68618  4.42225  2.77519  2.73123  3.46354  2.40513  3.72494  3.29354  2.67741  2.69355  4.24690  2.90347  2.73739  3.18146  2.89801  2.37887  2.77519  2.98518  4.58477  3.61503
          0.01184  4.83805  5.56040  0.61958  0.77255  0.47554  0.97167
    125   2.59600  0.88560  4.46652  4.04666  4.24806  3.57852  4.75448  3.60890  3.93687  3.36558  4.25340  4.03625  4.28097  4.19101  4.14117  1.82205  3.02821  3.25243  5.70977  3.76333    130 c - - -
          2.68618  4.42225  2.77519  2.73123  3.46354  2.40513  3.72494  3.29354  2.67741  2.69355  4.24690  2.90347  2.73739  3.18146  2.89801  2.37887  2.77519  2.98518  4.58477  3.61503
          0.01176  4.84499  5.56734  0.61958  0.77255  0.48576  0.95510
    126   2.56778  4.70046  2.90428  1.87887  4.20373  3.59661  3.03027  3.78771  2.30159  3.29656  4.15353  2.85904  3.98956  2.54594  2.82792  2.47046  2.58921  3.08835  5.71837  3.98066    131 e - - -
          2.68618  4.42225  2.77519  2.73123  3.46354  2.40513  3.72494  3.29354  2.67741  2.69355  4.24690  2.90347  2.73739  3.18146  2.89801  2.37887  2.77519  2.98518  4.58477  3.61503
          0.01176  4.84499  5.56734  0.61958  0.77255  0.48576  0.95510
    127   4.02507  5.25750  5.72462  5.21675  0.63726  5.24482  5.03565  2.62787  5.05151  1.74849  3.07345  5.24771  5.36883  4.96798  5.02564  4.61973  4.23408  2.99576  5.13205  3.68481    132 F - - -
          2.68618  4.42225  2.77519  2.73123  3.46354  2.40513  3.72494  3.29354  2.67741  2.69355  4.24690  2.90347  2.73739  3.18146  2.89801  2.37887  2.77519  2.98518  4.58477  3.61503
          0.01714  4.84499  4.69712  0.61958  0.77255  0.48576  0.95510
    128   2.37598  3.17898  4.09034  3.37966  2.56765  2.36821  3.22520  2.68087  3.55776  2.12413  2.58757  3.75644  4.29467  3.78279  3.46986  3.08727  2.98328  2.53392  3.91663  3.63426    133 l - - -
          2.68618  4.42225  2.77519  2.73123  3.46354  2.40513  3.72494  3.29354  2.67741  2.69355  4.24690  2.90347  2.73739  3.18146  2.89801  2.37887  2.77519  2.98518  4.58477  3.61503
          0.01182  4.83968  5.56202  0.61958  0.77255  0.49848  0.93509
    129   2.72615  4.81899  3.31109  2.76512  3.57220  3.70091  3.92029  3.39609  2.21389  2.58499  3.27789  3.29440  4.08720  2.32147  2.84188  2.71514  2.67641  2.02988  5.35843  4.06821    134 v - - -
          2.68618  4.42225  2.77519  2.73123  3.46354  2.40513  3.72494  3.29354  2.67741  2.69355  4.24690  2.90347  2.73739  3.18146  2.89801  2.37887  2.77519  2.98518  4.58477  3.61503
          0.01182  4.83968  5.56202  0.61958  0.77255  0.49848  0.93509
    130   2.61777  5.31965  2.82898  2.27467  4.66293  3.58740  3.55167  4.14743  1.82497  3.55636  4.36090  2.92431  3.02454  2.62650  2.62675  2.35321  2.37012  3.70936  5.75320  4.34361    135 k - - -
          2.68618  4.42225  2.77519  2.73123  3.46354  2.40513  3.72494  3.29354  2.67741  2.69355  4.24690  2.90347  2.73739  3.18146  2.89801  2.37887  2.77519  2.98518  4.58477  3.61503
          0.01182  4.83968  5.56202  0.61958  0.77255  0.49848  0.93509
    131   2.67166  5.32482  3.06489  1.68475  4.66687  3.59505  3.78340  4.14869  2.19567  3.62735  4.36751  2.82144  3.99064  2.45786  2.71817  2.06031  2.65300  3.71410  5.75787  4.35140    136 e - - -
          2.68618  4.42225  2.77519  2.73123  3.46354  2.40513  3.72494  3.29354  2.67741  2.69355  4.24690  2.90347  2.73739  3.18146  2.89801  2.37887  2.77519  2.98518  4.58477  3.61503
          0.01182  4.83968  5.56202  0.61958  0.77255  0.49848  0.93509
    132   2.80991  4.36165  4.65553  4.06954  3.50523  2.63147  4.47774  1.89775  3.92201  2.14994  3.40450  4.19518  4.48864  4.11492  4.04079  3.43421  2.44210  1.34248  5.06529  3.87790    137 v - - -
          2.68618  4.42225  2.77519  2.73123  3.46354  2.40513  3.72494  3.29354  2.67741  2.69355  4.24690  2.90347  2.73739  3.18146  2.89801  2.37887  2.77519  2.98518  4.58477  3.61503
          0.01182  4.83968  5.56202  0.61958  0.77255  0.49848  0.93509
    133   2.63565  5.31662  2.41805  1.98928  4.65880  3.37013  3.52719  3.40369  1.90772  3.53816  4.35808  2.70328  3.98073  2.74042  2.89752  2.55346  2.60112  3.60512  5.75098  4.34174    138 k - - -
          2.68618  4.42225  2.77519  2.73123  3.46354  2.40513  3.72494  3.29354  2.67741  2.69355  4.24690  2.90347  2.73739  3.18146  2.89801  2.37887  2.77519  2.98518  4.58477  3.61503
          0.01182  4.83968  5.56202  0.61958  0.77255  0.49848  0.93509
    134   3.74799  5.02516  5.28420  4.84898  1.02330  4.75650  4.21411  3.29369  4.66097  2.34512  3.64354  4.64476  5.05466  4.63599  4.64285  4.09623  3.96907  2.69598  4.38848  1.36705    139 f - - -
          2.68618  4.42225  2.77519  2.73123  3.46354  2.40513  3.72494  3.29354  2.67741  2.69355  4.24690  2.90347  2.73739  3.18146  2.89801  2.37887  2.77519  2.98518  4.58477  3.61503
          0.01182  4.83968  5.56202  0.61958  0.77255  0.47789  0.96782
    135   3.62092  4.06704  5.41200  4.82078  3.45877  4.86316  5.17532  2.41616  4.64435  0.51658  2.97740  4.97054  5.07123  4.24719  4.68138  4.20480  3.84076  2.76899  5.46016  4.40483    140 L - - -
          2.68618  4.42225  2.77519  2.73123  3.46354  2.40513  3.72494  3.29354  2.67741  2.69355  4.24690  2.90347  2.73739  3.18146  2.89801  2.37887  2.77519  2.98518  4.58477  3.61503
          0.01176  4.84499  5.56734  0.61958  0.77255  0.48576  0.95510
    136   3.07643  5.05588  3.35141  3.59587  5.41251  0.37396  5.04079  5.00639  4.20144  4.64306  5.48060  3.88399  4.43827  4.33653  4.55586  3.03343  3.60781  4.28009  6.67756  5.44898    141 G - - -
          2.68618  4.42225  2.77519  2.73123  3.46354  2.40513  3.72494  3.29354  2.67741  2.69355  4.24690  2.90347  2.73739  3.18146  2.89801  2.37887  2.77519  2.98518  4.58477  3.61503
          0.01176  4.84499  5.56734  0.61958  0.77255  0.48576  0.95510
    137   2.98384  4.21503  3.85547  3.61912  1.89331  4.02056  1.83606  2.88728  3.52739  2.49926  3.63536  3.88075  4.38831  3.76861  3.40686  3.29572  3.21461  2.79380  4.76735  2.04887    142 h - - -
          2.68618  4.42225  2.77519  2.73123  3.46354  2.40513  3.72494  3.29354  2.67741  2.69355  4.24690  2.90347  2.73739  3.18146  2.89801  2.37887  2.77519  2.98518  4.58477  3.61503
          0.01176  4.84499  5.56734  0.61958  0.77255  0.48576  0.95510
    138   2.82401  4.62330  3.37604  2.60230  3.63457  3.77227  3.28971  1.71099  2.53065  2.34080  3.50129  3.45906  4.15389  3.30191  2.99748  2.95623  2.93667  2.46136  5.19422  3.94499    143 i - - -
          2.68618  4.42225  2.77519  2.73123  3.46354  2.40513  3.72494  3.29354  2.67741  2.69355  4.24690  2.90347  2.73739  3.18146  2.89801  2.37887  2.77519  2.98518  4.58477  3.61503
          0.01176  4.84499  5.56734  0.61958  0.77255  0.48576  0.95510
    139   3.27994  3.99365  5.19961  4.63968  3.79749  4.60163  5.03666  1.11770  4.48950  2.31965  3.69225  4.72706  4.91782  3.74933  4.57919  3.94453  3.52334  1.16362  5.52051  4.33251    144 i - - -
          2.68618  4.42225  2.77519  2.73123  3.46354  2.40513  3.72494  3.29354  2.67741  2.69355  4.24690  2.90347  2.73739  3.18146  2.89801  2.37887  2.77519  2.98518  4.58477  3.61503
          0.01176  4.84499  5.56734  0.61958  0.77255  0.48576  0.95510
    140   2.71497  5.29567  2.56621  2.41709  4.62614  2.82002  3.52240  4.10217  2.44269  3.30142  4.34076  2.86028  3.99018  2.88811  2.84109  1.72342  2.29570  3.67856  5.73726  4.33474    145 s - - -
          2.68618  4.42225  2.77519  2.73123  3.46354  2.40513  3.72494  3.29354  2.67741  2.69355  4.24690  2.90347  2.73739  3.18146  2.89801  2.37887  2.77519  2.98518  4.58477  3.61503
          0.01773  4.84499  4.63465  0.61958  0.77255  0.48576  0.95510
    141   2.24756  5.31118  2.75945  2.08628  4.65148  3.31989  3.43579  3.77401  2.21335  3.37402  4.35310  2.85099  3.18469  2.74836  2.49910  2.49485  2.76461  3.40441  5.74673  4.05607    146 e - - -
          2.68618  4.42225  2.77519  2.73123  3.46354  2.40513  3.72494  3.29354  2.67741  2.69355  4.24690  2.90347  2.73739  3.18146  2.89801  2.37887  2.77519  2.98518  4.58477  3.61503
          0.01183  4.83909  5.56143  0.61958  0.77255  0.47703  0.96922
    142   2.82515  5.33677  2.41302  2.12284  4.68185  2.31136  3.58399  4.16794  2.13105  3.56034  4.37804  2.60997  3.98845  2.51780  2.43758  2.78636  2.92596  3.72754  5.76849  4.35714    147 e - - -
          2.68618  4.42225  2.77519  2.73123  3.46354  2.40513  3.72494  3.29354  2.67741  2.69355  4.24690  2.90347  2.73739  3.18146  2.89801  2.37887  2.77519  2.98518  4.58477  3.61503
          0.05378  4.84499  3.11242  0.61958  0.77255  0.48576  0.95510
    143   2.86746  5.32426  2.93967  2.38209  4.65032  1.44215  3.71215  4.11936  2.37254  3.61698  4.37536  2.96217  4.01890  2.66640  2.68810  2.79154  2.73680  3.70576  5.76295  4.36781    148 g - - -
          2.68618  4.42225  2.77519  2.73123  3.46354  2.40513  3.72494  3.29354  2.67741  2.69355  4.24690  2.90347  2.73739  3.18146  2.89801  2.37887  2.77519  2.98518  4.58477  3.61503
          0.00827  4.79948        *  0.61958  0.77255  0.00000        *
//
